# Supplementary material for: Metabolomics insights into the protective molecular mechanism of Vaccinium myrtillus against oxidative stress in intestinal cells
Source: Sci Rep. 2025 Mar 13;15:8643. doi: 10.1038/s41598-025-93722-x (PMC11906781; doi:10.1038/s41598-025-93722-x)
Supplement: Supplementary file 1 — Supplementary Material 1 [file 41598_2025_93722_MOESM1_ESM.xlsx]

## Sheet: Table S1
TABLE S1 - The complete set of loadings values for PC1 and PC2, along with detailed information for each metabolite (including name, code, class, formula, and annotation DeltaMass [ppm]), as well as the group most influenced by each variable are provided. Additional analytical data, such as calculated molecular weight, m/z, retention time, and reference ion, are also included.
Name	CODE	Class	Loadings PC1	Loadings PC2	Formula	Annot. DeltaMass [ppm]	Calc. MW	m/z	RT [min]	Reference Ion
[Similar to: 1,6,9,15-tetrahydroxy-8-(hydroxymethyl)-4,12,12,16-tetramethyl-10,11-dioxatetracyclo[7.7.1.0Â?,â¶.0ÂaÂl,Âaâ·]heptadec-3-ene-5,14-dione; ΔMass: 49.1980 Da]	C107	H2O2	0.00137547	-0.00348419	C25 H51 N O6	-0.69	461.371	462.379	0.73	[M+H]+1
N-[(4Z,8Z)-1,3-Dihydroxy-4,8-octadecadien-2-yl]hexadecanamide	C117	H2O2	0.00315484	-0.00166998	C34 H65 N O3	-1.03	535.496	536.503	0.741	[M+H]+1
N-Acylsphingosine	C123	H2O2	0.00359726	-0.00131973	C32 H63 N O3	-1.9	509.48	510.487	0.748	[M+H]+1
[Similar to: N-allyl-2-(2-methyl-1-benzofuran-3-yl)acetamide; ΔMass: 98.1148 Da]	C143	H2O2	0.00139564	-0.00329067	C18 H35 N P2	1.99	327.225	328.232	0.832	[M+H]+1
Capryloylglycine	C144	H2O2	0.00114103	-0.00324313	C10 H19 N O3	-1.42	201.136	202.143	0.834	[M+H]+1
[Similar to: (1R,3R,6R,8S,10R,13S,16S,17R)-8-tert-butyl-6,17-dihydroxy-16-methyl-2,4,14,19-tetraoxahexacyclo[8.7.2.0Âa,ÂaÂa.0Âl,â·.0â·,ÂaÂa.0ÂaÂl,Âaâ·]nonadecane-5,15,18-trione; ΔMass: 21.0937 Da]	C152	H2O2	0.00141518	-0.0034265	C24 H36 N3 P S	-2.27	429.236	430.243	0.842	[M+H]+1
[Similar to: methyl 3-amino-5-(4-chlorophenyl)thiophene-2-carboxylate; ΔMass: 280.3669 Da]	C207	H2O2	0.000735312	-0.00287585	C33 H50 N5 P	-2.51	547.379	548.386	0.909	[M+H]+1
3-[(6-Oxodecanoyl)oxy]-4-(trimethylammonio)butanoate	C230	H2O2	0.00115456	-0.00357475	C17 H31 N O5	-1.33	329.22	330.227	1.055	[M+H]+1
[Similar to: (1R,3R,6R,8S,10R,13S,16S,17R)-8-tert-butyl-6,17-dihydroxy-16-methyl-2,4,14,19-tetraoxahexacyclo[8.7.2.0Âa,ÂaÂa.0Âl,â·.0â·,ÂaÂa.0ÂaÂl,Âaâ·]nonadecane-5,15,18-trione; ΔMass: 21.0936 Da]	C231	H2O2	0.00111355	-0.00330982	C16 H40 N5 O2 P S2	-1.06	429.236	430.243	1.063	[M+H]+1
butoctamide	C244	H2O2	0.00103517	-0.00310965	C16 H29 N O5	-1.2	315.204	316.211	1.926	[M+H]+1
capuride	C246	H2O2	0.00216737	-0.00210695	C9 H18 N2 O2	-2.8	186.136	187.144	2.048	[M+H]+1
[Similar to: 4-acetyl-4-(ethoxycarbonyl)heptanedioic acid; ΔMass: 43.0783 Da]	C26	H2O2	0.00188535	-0.00284885	C10 H24 N9 O P	-1.73	317.184	318.191	0.619	[M+H]+1
[Similar to: DL-Dipalmitoylphosphatidylcholine; ΔMass: -33.0210 Da]	C261	H2O2	0.00330197	-0.00139415	C35 H72 N8 O4 S	1.98	700.541	718.575	2.449	[M+NH4]+1
[Similar to: NP-019856; ΔMass: -14.9485 Da]	C27	H2O2	0.00130241	-0.00348275	C17 H39 N3 O6 S	0.47	413.256	414.263	0.619	[M+H]+1
[Similar to: DL-Dipalmitoylphosphatidylcholine; ΔMass: -30.0498 Da]	C308	H2O2	0.000287991	-0.00325502	C34 H70 N7 O6 P	-0.17	703.512	704.52	2.554	[M+H]+1
11-Aminoundecanoic acid	C317	H2O2	0.00113942	-0.003085	C11 H23 N O2	-1.32	201.173	202.18	2.637	[M+H]+1
[Similar to: 3-hydroxy-2-[3-methyl-2-({[3,4,5-trihydroxy-6-(hydroxymethyl)oxan-2-yl]oxy}methyl)cyclopent-2-en-1-yl]propanoic acid; ΔMass: -60.9691 Da]	C333	H2O2	0.00127488	-0.00325709	C15 H27 N O5	-1.21	301.189	302.196	2.7	[M+H]+1
[Similar to: DL-Dipalmitoylphosphatidylcholine; ΔMass: -257.2725 Da]	C383	H2O2	0.000771995	-0.00317563	C24 H45 O7 P	-1.23	476.29	494.324	2.867	[M+NH4]+1
1-[(9Z)-hexadecenoyl]-sn-glycero-3-phosphocholine	C385	H2O2	0.000773757	-0.00302469	C24 H48 N O7 P	-1.01	493.316	494.324	2.872	[M+H]+1
4-(Î²-D-Glucopyranosyloxy)-2,5-dimethyl-3(2H)-furanone	C39	H2O2	0.0013895	-0.00356245	C12 H18 O8	-1.18	290.1	308.134	0.641	[M+NH4]+1
Hypoxanthine	C392	H2O2	0.00296628	-0.00183185	C5 H4 N4 O	-0.75	136.038	137.046	2.89	[M+H]+1
N-Acetyl-L-histidine	C400	H2O2	0.00146465	-0.00314302	C8 H11 N3 O3	-1.2	197.08	198.087	3.03	[M+H]+1
(3R)-beta-Leucine	C404	H2O2	0.000955437	-0.00250731	C6 H13 N O2	-1.17	131.094	132.102	3.13	[M+H]+1
DL-Tryptophan	C408	H2O2	0.000784802	-0.00314145	C11 H12 N2 O2	-1.08	204.09	205.097	3.208	[M+H]+1
Piperidine	C411	H2O2	0.000748433	-0.00331034	C5 H11 N	-1.21	85.0891	86.0963	3.27	[M+H]+1
[Similar to: 8-(2,3-dihydroxy-3-methylbutyl)-7-methoxy-2H-chromen-2-one; ΔMass: -159.0421 Da]	C415	H2O2	0.00110162	-0.00311095	C8 H9 N	-1.36	119.073	120.081	3.278	[M+H]+1
[Similar to: 3-[5,7-dihydroxy-2-(4-hydroxyphenyl)-4-oxo-3,4-dihydro-2H-1-benzopyran-3-yl]-5,7-dihydroxy-2-(4-hydroxyphenyl)-3,4-dihydro-2H-1-benzopyran-4-one; ΔMass: -57.7707 Da]	C432	H2O2	0.00143331	-0.00282517	C26 H48 N2 O6	-1.37	484.351	243.183	3.375	[M+2H]+2
2-[4-(1-Adamantyl)-1,3-thiazol-2-yl]pyrazine	C551	H2O2	0.000981806	-0.00316423	C17 H19 N3 S	-1.29	297.13	298.137	3.685	[M+H]+1
[Similar to: 2-{(3R,4S)-3-[(5-Butyl-1,2-oxazol-3-yl)methyl]-4-piperidinyl}-N,N-diethylacetamide; ΔMass: 136.0415 Da]	C57	H2O2	0.00133699	-0.00260843	-	-	471.299	472.306	0.662	[M+H]+1
[Similar to: 2-{2-[(2-chlorobenzyl)amino]-2-oxoethoxy}phenyl 4-chlorobenzoate; ΔMass: -57.3233 Da]	C607	H2O2	0.00269607	-0.00232221	C3 H4 Br P3 S5	-3.02	371.73	372.737	3.798	[M+H]+1
[Similar to: 6-[4-(3,4-dimethoxyphenyl)-hexahydrofuro[3,4-c]furan-1-yl]-4-methoxy-2H-1,3-benzodioxole; ΔMass: -82.1900 Da]	C613	H2O2	0.00177417	-0.0031229	C13 H5 Cl2 N4 P	-2.27	317.962	318.969	3.802	[M+H]+1
[Similar to: 1-{(1S,2S,3S,4R,5R)-3-Hydroxy-4-[(2-methoxyethyl)amino]-6,8-dioxabicyclo[3.2.1]oct-2-yl}-3-(3-methoxyphenyl)urea; ΔMass: -104.0265 Da]	C660	H2O2	0.000940702	-0.00313058	C10 H21 N3 O5	-1.26	263.148	264.155	3.886	[M+H]+1
[Similar to: N-{4-[(2R,3R)-3-(Hydroxymethyl)-4-methyl-5-oxo-2-morpholinyl]phenyl}-3-phenylpropanamide; ΔMass: -176.0629 Da]	C663	H2O2	0.00110896	-0.00292735	C7 H16 N2 O4	-1.64	192.111	193.118	3.891	[M+H]+1
[Similar to: N-{4-[(4-Chlorophenyl)sulfonyl]-3-methyl-2-thienyl}-N'-(3-methylisoxazol-5-yl)urea; ΔMass: -278.9593 Da]	C666	H2O2	0.000774131	-0.00272801	-	-	132.052	133.059	3.961	[M+H]+1
sn-glycero-3-Phosphocholine	C718	H2O2	0.00189498	-0.00376986	C8 H20 N O6 P	-1.36	257.102	258.11	4.433	[M+H]+1
1-alpha-D-Galactosyl-myo-inositol	C725	H2O2	0.00155063	-0.00293035	C12 H22 O11	-1.3	342.116	365.105	4.605	[M+Na]+1
[Similar to: 1-(4-Chlorophenyl)-2-[(4-hydroxy-5-isopentyl-6-methylpyrimidin-2-yl)thio]ethan-1-one; ΔMass: 342.1120 Da]	C726	H2O2	0.000710224	-0.00312342	C43 H36 N2 O4 P2	-2.62	706.213	707.22	4.607	[M+H]+1
(2R_3S)-2_3-Dimethylmalate	C727	H2O2	0.00137463	-0.00287683	C6 H10 O5	-1.34	162.053	163.06	4.608	[M+H]+1
DL-Lysine	C741	H2O2	0.00118492	-0.00315839	C6 H14 N2 O2	-1.01	146.105	147.113	4.884	[M+H]+1
D-(+)-Pipecolinic acid	C742	H2O2	0.00119646	-0.00302618	C6 H11 N O2	-1.42	129.079	130.086	4.885	[M+H]+1
[Similar to: L-Glutathione oxidized; ΔMass: -129.0433 Da]	C747	H2O2	0.00123167	-0.00243242	C11 H31 N7 O4 P2 S3	2.46	483.109	242.562	5.168	[M+2H]+2
Linoleamide	C96	H2O2	0.00163133	-0.00304718	C18 H33 N O	0.05	279.256	280.264	0.715	[M+H]+1
[Similar to: 1-methyl-N-[2-(2-oxo-1-imidazolidinyl)ethyl]-1H-imidazole-4-sulfonamide; ΔMass: 241.2608 Da]	C97	H2O2	0.00122025	-0.00234214	C32 H52 O P2	1.96	514.35	532.384	0.716	[M+NH4]+1
UNK 275	C104	H2O2	0.000933685	-0.00263054	C30 H54 O9	-0.87	558.376	576.41	0.725	[M+NH4]+1
UNK 304	C11	H2O2	0.00281986	-0.00195876			621.534	622.541	0.58	[M+H]+1
UNK 224	C111	H2O2	0.00100135	-0.00249367	C32 H58 O10	-0.82	602.403	620.436	0.735	[M+NH4]+1
UNK 258	C112	H2O2	0.00112848	-0.00235769			619.429	620.437	0.735	[M+H]+1
UNK 86	C115	H2O2	0.00315484	-0.00166998	C34 H62 O3	-0.99	518.469	536.503	0.739	[M+NH4]+1
UNK 268	C118	H2O2	0.00347278	-0.00159522			536.499	537.506	0.741	[M+H]+1
UNK 283	C121	H2O2	0.000746506	-0.00284851	C35 H61 N5 O7	-1.94	663.456	664.463	0.745	[M+H]+1
UNK 294	C125	H2O2	0.000713904	-0.00373668	C38 H70 O13	-0.32	734.481	752.515	0.766	[M+NH4]+1
UNK 295	C126	H2O2	0.000635787	-0.0036093	C38 H73 N O13	0.99	751.509	752.516	0.766	[M+H]+1
UNK 135	C206	H2O2	0.00100696	-0.00292681	C30 H50 N O4 P	-0.17	519.348	520.355	0.909	[M+H]+1
UNK 302	C229	H2O2	0.00129582	-0.00364985	C23 H39 N O9	-1.54	473.262	474.269	1.043	[M+H]+1
UNK 291	C255	H2O2	0.00307389	-0.00193765	C43 H86 N O5 P3	-0.88	789.571	790.578	2.428	[M+H]+1
UNK 202	C262	H2O2	0.00138577	-0.00230059	C40 H74 N7 O6 P	-0.94	779.543	780.55	2.45	[M+H]+1
UNK 297	C42	H2O2	0.00123589	-0.00358446	C16 H29 N O9	-0.55	379.184	380.191	0.643	[M+H]+1
UNK 298	C48	H2O2	0.0011286	-0.00343069	C21 H50 N9 P	-1.14	459.392	460.399	0.65	[M+H]+1
UNK 303	C547	H2O2	0.0011783	-0.00355552	C8 H17 N3 O2	-1.98	187.132	188.139	3.624	[M+H]+1
UNK 272	C549	H2O2	0.000355614	-0.00335654			225.037	226.045	3.662	[M+H]+1
UNK 299	C55	H2O2	0.0011245	-0.00340968	C29 H53 N5 O2	-2.36	503.419	504.426	0.658	[M+H]+1
UNK 300	C56	H2O2	0.00133196	-0.00363036	C24 H41 N5 O4	0.02	463.316	481.35	0.66	[M+NH4]+1
UNK 234	C602	H2O2	0.00151998	-0.00255178	C4 H6 N6 O4	0.2	202.045	203.052	3.793	[M+H]+1
UNK 287	C615	H2O2	0.00139184	-0.00333776	C4 H8 N6 O4	0.04	204.061	205.068	3.809	[M+H]+1
UNK 213	C661	H2O2	0.000983158	-0.00294637	C4 H6 N6 O4	0.29	202.045	203.052	3.887	[M+H]+1
UNK 265	C662	H2O2	0.000943936	-0.00320509	C12 H9 Cl2 O4 P	1.95	317.962	318.969	3.89	[M+H]+1
UNK 185	C664	H2O2	0.00114612	-0.0030291	C6 H9 N4 O2 P	0.75	200.046	201.054	3.905	[M+H]+1
UNK 339	C667	H2O2	0.000843348	-0.00352984	C7 H16 N2 O4	-1.45	192.111	193.118	3.988	[M+H]+1
UNK 282	C717	H2O2	0.00134423	-0.00391212	C8 H22 N5 O4 P3 S	1.86	377.061	378.069	4.432	[M+H]+1
UNK 277	C728	H2O2	0.000631901	-0.00337353	C12 H25 O15 P	-1.33	440.093	441.1	4.609	[M+H]+1
UNK 369	C730	H2O2	0.00052788	-0.0027934			782.208	783.215	4.619	[M+H]+1
UNK 271	C738	H2O2	0.00145453	-0.00304694	C4 H11 N10 O4 P	0.48	294.07	295.078	4.827	[M+H]+1
UNK 267	C740	H2O2	0.000852748	-0.00325746	C8 H17 N3 O2	-1.81	187.132	94.5731	4.877	[M+2H]+2
[Similar to: NP-008198; ΔMass: 20.2075 Da]	C100	M	-0.00160061	0.00315542	-	-	572.392	590.426	0.719	[M+NH4]+1
[Similar to: 5-hydroxy-2-(4-hydroxyphenyl)-6-methoxy-7-{[(2S,3R,4S,5S,6R)-3,4,5-trihydroxy-6-(hydroxymethyl)oxan-2-yl]oxy}-4H-chromen-4-one; ΔMass: 67.2236 Da]	C103	M	-0.00196429	0.00354222	C25 H48 N5 O5 P	0.99	529.34	530.347	0.721	[M+H]+1
[Similar to: methyl 1-isopropyl-1H-1,2,3-benzotriazole-5-carboxylate; ΔMass: 38.1343 Da]	C124	M	-0.00214742	0.00347853	C15 H31 N O2	-1.46	257.235	258.242	0.752	[M+H]+1
[Similar to: 3-[(2-pyridylthio)methyl]-4,5-dihydro-1H-pyrazol-5-one; ΔMass: 82.2146 Da]	C131	M	-0.00178	0.00307872	-	-	289.261	290.269	0.775	[M+H]+1
Victoria Pure Blue BO	C148	M	-0.00095299	0.00221724	C33 H39 N3	-0.97	477.314	478.321	0.841	[M+H]+1
[Similar to: N-[4-(4-methylpiperazino)phenyl]-2-phenylacetamide; ΔMass: -33.9231 Da]	C150	M	-0.000888095	0.00289433	C19 H33 N	-1.06	275.261	276.268	0.842	[M+H]+1
2-Octadecyl-1H-indol-3-ol	C16	M	-0.00130801	0.00356814	C26 H43 N O	-1.35	385.334	386.341	0.593	[M+H]+1
[Similar to: ethyl 2,3-dioxo-1,2,3,4-tetrahydroquinoline-4-carboxylate; ΔMass: 24.1665 Da]	C162	M	-0.00180724	0.00356232	C15 H31 N O2	-0.73	257.235	258.243	0.848	[M+H]+1
Sulfanilic acid	C172	M	-0.00220186	-0.00215795	C6 H7 N O3 S	-1.18	173.014	174.022	0.885	[M+H]+1
Bis(2-ethylhexyl) phthalate	C18	M	-0.00100221	-0.00279143	C24 H38 O4	-1.15	390.277	391.284	0.598	[M+H]+1
[Similar to: 3-oxo-2,11-dioxatricyclo[5.4.0.0â´,â¸]undeca-5,9-diene-10-carboxamide; ΔMass: 50.1820 Da]	C188	M	-0.00160223	0.003505	C15 H31 N O2	-1.07	257.235	258.242	0.894	[M+H]+1
[Similar to: 3-acetyl-2-undecyl-1,3-thiazolane-4-carboxylic acid; ΔMass: 0.0363 Da]	C197	M	-0.00142366	-0.00243563	C18 H35 N O2 S	-0.16	329.239	330.246	0.901	[M+H]+1
[Similar to: (2R,3R)-2-(3,4-dihydroxyphenyl)-5,7-dihydroxy-3-{[(2S,3R,4S,5S,6R)-3,4,5-trihydroxy-6-(hydroxymethyl)oxan-2-yl]oxy}-3,4-dihydro-2H-1-benzopyran-4-one; ΔMass: -50.7705 Da]	C201	M	-0.00255671	0.00148942	C24 H50 N P S	1.15	415.341	416.348	0.903	[M+H]+1
[Similar to: (2R,3R)-2-(3,4-dihydroxyphenyl)-5,7-dihydroxy-3-{[(2S,3R,4S,5S,6R)-3,4,5-trihydroxy-6-(hydroxymethyl)oxan-2-yl]oxy}-3,4-dihydro-2H-1-benzopyran-4-one; ΔMass: -67.7966 Da]	C205	M	-0.00242111	0.00141009	-	-	398.315	416.349	0.907	[M+NH4]+1
[Similar to: 3-acetyl-2-undecyl-1,3-thiazolane-4-carboxylic acid; ΔMass: -42.0106 Da]	C209	M	-0.00239199	0.000909239	C15 H29 N O2 S	-0.17	287.192	288.199	0.912	[M+H]+1
[Similar to: (2R,3S,4S,5R,6R)-5-{[(2S,3R,4R)-3,4-dihydroxy-4-(hydroxymethyl)oxolan-2-yl]oxy}-2-(hydroxymethyl)-6-(2-phenylethoxy)oxane-3,4-diol; ΔMass: -1.8483 Da]	C211	M	-0.00286381	0.00135936	-	-	414.32	415.327	0.916	[M+H]+1
1,4-Anhydro-6-O-dodecanoyl-2,3-bis-O-(2-hydroxyethyl)-D-glucitol	C22	M	-0.000361774	-0.00331608	C22 H42 O8	-1.31	434.287	452.321	0.614	[M+NH4]+1
[Similar to: N1-pyrazin-2-yl-4-chlorobenzamide; ΔMass: 38.2516 Da]	C228	M	-0.00111614	0.00226344	C17 H37 N O	-1.05	271.287	272.295	0.991	[M+H]+1
[Similar to: N1,N1-dimethyl-4-[3-(methylthio)-4,5-dihydro-1H-1,2,4-triazol-5-yl]aniline; ΔMass: -6.8693 Da]	C232	M	-0.00186384	0.00357264	C14 H31 N O	-1.18	229.24	230.248	1.064	[M+H]+1
N,N-Bis(2-hydroxyethyl)dodecanamide	C233	M	-0.00178822	0.00320206	C16 H33 N O3	-1.11	287.246	288.253	1.086	[M+H]+1
[Similar to: (2E)-3-phenyl-N-(2-phenylethyl)prop-2-enamide; ΔMass: 38.1304 Da]	C238	M	-0.002119	0.0035887	C16 H35 N O3	-1.04	289.261	290.269	1.177	[M+H]+1
Sphinganine;2-Amion-1_3-octadecanediol	C240	M	-0.0017789	0.00347973	C18 H39 N O2	-1.32	301.298	302.305	1.522	[M+H]+1
[Similar to: N1-pyrazin-2-yl-4-chlorobenzamide; ΔMass: 38.2153 Da]	C241	M	-0.00166605	0.00343184	C16 H33 N O2	-0.77	271.251	272.258	1.566	[M+H]+1
[Similar to: 3-oxo-2,11-dioxatricyclo[5.4.0.0â´,â¸]undeca-5,9-diene-10-carboxamide; ΔMass: 22.1872 Da]	C243	M	-0.00198463	0.00352268	C14 H31 N O	-1.08	229.24	230.248	1.77	[M+H]+1
Butyryl-L-carnitine	C245	M	-0.00384473	-0.000105507	C11 H21 N O4	-0.66	231.147	232.154	1.944	[M+H]+1
Propionylcarnitine	C247	M	-0.00364614	-0.000327059	C10 H19 N O4	-0.98	217.131	218.138	2.052	[M+H]+1
Acetyl-L-carnitine	C248	M	-0.00376085	0.000182466	C9 H17 N O4	-1.2	203.116	204.123	2.157	[M+H]+1
[Similar to: (3R,4S)-4-[2-(Cyclopropylamino)-2-oxoethyl]-3-ethyl-N-[3-(trifluoromethyl)phenyl]-1-piperidinecarboxamide; ΔMass: -56.9618 Da]	C252	M	-0.00237354	0.000926093	C18 H32 N2 O4	-0.98	340.236	341.243	2.278	[M+H]+1
DMPC	C314	M	-1.61935e-05	-0.00229856	C36 H72 N O8 P	-0.22	677.499	678.507	2.566	[M+H]+1
NP-001346	C324	M	-0.00367116	-0.000949676	C11 H15 N5 O3 S	-1.21	297.089	298.096	2.667	[M+H]+1
[Similar to: 3-oxo-2,11-dioxatricyclo[5.4.0.0â´,â¸]undeca-5,9-diene-10-carboxamide; ΔMass: 260.4166 Da]	C35	M	-0.000800767	0.00354394	C30 H61 N O2	-0.99	467.47	468.477	0.636	[M+H]+1
[Similar to: Palmitoyl sphingomyelin; ΔMass: -1.0134 Da]	C358	M	-0.000420013	-0.00290496	-	-	701.554	351.784	2.742	[M+2H]+2
[Similar to: N-[1-(4-methoxy-2-oxo-2H-pyran-6-yl)-2-methylbutyl]acetamide; ΔMass: 48.9320 Da]	C376	M	-0.00360236	-0.00147054	C6 H15 N4 O8 P	2.22	302.063	303.071	2.853	[M+H]+1
1-Palmitoyl-2-hydroxy-sn-glycero-3-PE	C381	M	-0.000481265	0.00261917	C21 H44 N O7 P	-0.25	453.285	454.293	2.865	[M+H]+1
1-Palmitoylglycerophosphocholine	C384	M	-0.00245635	-0.00197785	C24 H50 N O7 P	-1.06	495.332	496.339	2.868	[M+H]+1
D-Carnitine	C399	M	-0.00303826	-6.39256e-05	C7 H15 N O3	-1.08	161.105	162.112	2.997	[M+H]+1
(R)(-)-Allantoin	C401	M	-3.88558e-05	-0.00339329	C4 H6 N4 O3	-1.05	158.044	159.051	3.076	[M+H]+1
3-Aminobenzamide	C402	M	-0.00381229	-0.000286948	C7 H8 N2 O	-0.97	136.064	137.071	3.098	[M+H]+1
2_2'-Iminodipropanoate	C407	M	-0.00313557	-0.000180389	C6 H11 N O4	-1.31	161.069	162.076	3.194	[M+H]+1
L-Isoleucine	C413	M	2.87397e-05	-0.00358888	C6 H13 N O2	-1.4	131.094	132.102	3.273	[M+H]+1
[Similar to: 1-{4-[(3,4-dichlorobenzyl)oxy]-2-hydroxy-3-methylphenyl}-3-(dimethylamino)prop-2-en-1-one; ΔMass: -109.2921 Da]	C435	M	-0.00255141	-0.00178984	-	-	269.782	270.789	3.382	[M+H]+1
[Similar to: 6-[4-(3,4-dimethoxyphenyl)-hexahydrofuro[3,4-c]furan-1-yl]-4-methoxy-2H-1,3-benzodioxole; ΔMass: 67.6545 Da]	C457	M	-0.00211672	0.0011978	C2 H6 Cl3 N8 O2 P3 S3	2.8	467.807	468.814	3.471	[M+H]+1
[Similar to: 6-[4-(3,4-dimethoxyphenyl)-hexahydrofuro[3,4-c]furan-1-yl]-4-methoxy-2H-1,3-benzodioxole; ΔMass: -17.3595 Da]	C460	M	-0.00291606	0.000757262	C3 H7 Cl3 N O2 P3 S3	2.57	382.793	400.827	3.472	[M+NH4]+1
[Similar to: 6-[4-(3,4-dimethoxyphenyl)-hexahydrofuro[3,4-c]furan-1-yl]-4-methoxy-2H-1,3-benzodioxole; ΔMass: -0.3329 Da]	C462	M	-0.00298988	0.000612603	C7 H4 Cl3 O7 P S2	-2.06	399.819	400.827	3.473	[M+H]+1
[Similar to: 6-[4-(3,4-dimethoxyphenyl)-hexahydrofuro[3,4-c]furan-1-yl]-4-methoxy-2H-1,3-benzodioxole; ΔMass: -126.2786 Da]	C464	M	-0.00334629	-0.000387488	C9 H2 Cl2 P2 S	2.27	273.874	274.881	3.474	[M+H]+1
[Similar to: 6-[4-(3,4-dimethoxyphenyl)-hexahydrofuro[3,4-c]furan-1-yl]-4-methoxy-2H-1,3-benzodioxole; ΔMass: 57.6258 Da]	C465	M	-0.0031103	0.00036234	C4 H5 Cl4 N2 O7 P3 S	-0.99	457.778	458.785	3.474	[M+H]+1
[Similar to: 2-(4-chlorophenyl)-2-oxoethyl 2,6-bis(trifluoromethyl)benzoate; ΔMass: 223.6361 Da]	C468	M	-0.0030765	-0.00027985	-	-	633.651	634.658	3.476	[M+H]+1
[Similar to: 6-[4-(3,4-dimethoxyphenyl)-hexahydrofuro[3,4-c]furan-1-yl]-4-methoxy-2H-1,3-benzodioxole; ΔMass: 49.5940 Da]	C469	M	-0.00356295	-0.00076137	C3 H3 Cl2 N4 O2 P3 S5	2.8	449.746	450.753	3.477	[M+H]+1
[Similar to: 6-[4-(3,4-dimethoxyphenyl)-hexahydrofuro[3,4-c]furan-1-yl]-4-methoxy-2H-1,3-benzodioxole; ΔMass: -252.2245 Da]	C471	M	-0.00363233	-0.00132299	-	-	147.928	148.935	3.479	[M+H]+1
[Similar to: 2-(4-chlorophenyl)-2-oxoethyl 2,6-bis(trifluoromethyl)benzoate; ΔMass: 155.6487 Da]	C472	M	-0.00276165	-4.22165e-06	-	-	565.663	566.67	3.479	[M+H]+1
N-docosanoylsphinganine	C473	M	-0.00217948	-0.000434857	C40 H81 N O3	1.12	623.622	624.63	3.479	[M+H]+1
[Similar to: 6-[4-(3,4-dimethoxyphenyl)-hexahydrofuro[3,4-c]furan-1-yl]-4-methoxy-2H-1,3-benzodioxole; ΔMass: -76.3518 Da]	C475	M	-0.00351828	-0.00167332	-	-	323.8	324.808	3.484	[M+H]+1
[Similar to: 6-[4-(3,4-dimethoxyphenyl)-hexahydrofuro[3,4-c]furan-1-yl]-4-methoxy-2H-1,3-benzodioxole; ΔMass: -78.3489 Da]	C476	M	-0.00314947	-0.0013033	C3 H5 Cl4 O P3 S	1.68	321.803	322.811	3.485	[M+H]+1
[Similar to: 6-[4-(3,4-dimethoxyphenyl)-hexahydrofuro[3,4-c]furan-1-yl]-4-methoxy-2H-1,3-benzodioxole; ΔMass: -18.3933 Da]	C477	M	-0.0032166	-0.00123089	C2 H2 Cl2 O6 P2 S4	0.77	381.759	382.766	3.485	[M+H]+1
[Similar to: 6-[4-(3,4-dimethoxyphenyl)-hexahydrofuro[3,4-c]furan-1-yl]-4-methoxy-2H-1,3-benzodioxole; ΔMass: -153.3336 Da]	C478	M	-0.00238262	-0.0014816	C2 H Br Cl N P2 S	3.91	246.819	264.852	3.485	[M+NH4]+1
[Similar to: 6-[4-(3,4-dimethoxyphenyl)-hexahydrofuro[3,4-c]furan-1-yl]-4-methoxy-2H-1,3-benzodioxole; ΔMass: -20.3903 Da]	C479	M	-0.003438	-0.00190037	C H2 Br Cl3 N4 O2 P2 S	-0.93	379.762	380.769	3.485	[M+H]+1
[Similar to: 6-[4-(3,4-dimethoxyphenyl)-hexahydrofuro[3,4-c]furan-1-yl]-4-methoxy-2H-1,3-benzodioxole; ΔMass: 37.5679 Da]	C480	M	-0.00350526	-0.00131802	C6 H5 Br Cl4 O P2 S2	1.51	437.72	438.727	3.485	[M+H]+1
[Similar to: 6-[4-(3,4-dimethoxyphenyl)-hexahydrofuro[3,4-c]furan-1-yl]-4-methoxy-2H-1,3-benzodioxole; ΔMass: 39.5653 Da]	C481	M	-0.00349532	-0.00102395	-	-	439.717	440.725	3.486	[M+H]+1
[Similar to: NP-021303; ΔMass: 87.4774 Da]	C488	M	-0.0030601	-0.00179254	-	-	555.635	556.642	3.487	[M+H]+1
[Similar to: 6-[4-(3,4-dimethoxyphenyl)-hexahydrofuro[3,4-c]furan-1-yl]-4-methoxy-2H-1,3-benzodioxole; ΔMass: -95.3751 Da]	C489	M	-0.0027727	-0.000713292	-	-	304.777	322.811	3.49	[M+NH4]+1
[Similar to: ethyl 1-(4-nitrophenyl)-5-phenyl-3-(2-thienyl)-1H-pyrazole-4-carboxylate; ΔMass: -83.9739 Da]	C49	M	-0.00213107	0.00295028	-	-	335.12	336.127	0.652	[M+H]+1
[Similar to: 6-[4-(3,4-dimethoxyphenyl)-hexahydrofuro[3,4-c]furan-1-yl]-4-methoxy-2H-1,3-benzodioxole; ΔMass: -204.2947 Da]	C490	M	-0.00236397	-0.00217881	C2 H Cl4 P	2.56	195.857	196.865	3.493	[M+H]+1
Pentachloroethane	C494	M	-0.00272882	-0.00218816	C2 H Cl5	-2.39	199.852	200.859	3.495	[M+H]+1
[Similar to: 6-[4-(3,4-dimethoxyphenyl)-hexahydrofuro[3,4-c]furan-1-yl]-4-methoxy-2H-1,3-benzodioxole; ΔMass: -86.3806 Da]	C497	M	-0.00284072	-0.00218209	-	-	313.772	314.779	3.496	[M+H]+1
lysoPC a C28:0	C499	M	-0.00329203	-0.00179828	C36 H74 N O7 P	-0.89	663.52	664.527	3.496	[M+H]+1
[Similar to: 6-[4-(3,4-dimethoxyphenyl)-hexahydrofuro[3,4-c]furan-1-yl]-4-methoxy-2H-1,3-benzodioxole; ΔMass: 29.5364 Da]	C505	M	-0.00281274	-0.00252976	-	-	429.689	430.696	3.497	[M+H]+1
[Similar to: 6-[4-(3,4-dimethoxyphenyl)-hexahydrofuro[3,4-c]furan-1-yl]-4-methoxy-2H-1,3-benzodioxole; ΔMass: -28.4220 Da]	C506	M	-0.00296734	-0.00200674	-	-	371.73	372.737	3.497	[M+H]+1
[Similar to: 2-(4-chlorophenyl)-2-oxoethyl 2,6-bis(trifluoromethyl)benzoate; ΔMass: 77.6329 Da]	C507	M	-0.00296952	-0.00213642	-	-	487.647	488.655	3.497	[M+H]+1
[Similar to: 6-[4-(3,4-dimethoxyphenyl)-hexahydrofuro[3,4-c]furan-1-yl]-4-methoxy-2H-1,3-benzodioxole; ΔMass: -88.3776 Da]	C516	M	-0.0027785	-0.00229499	-	-	311.775	312.782	3.499	[M+H]+1
[Similar to: 6-[4-(3,4-dimethoxyphenyl)-hexahydrofuro[3,4-c]furan-1-yl]-4-methoxy-2H-1,3-benzodioxole; ΔMass: 27.5395 Da]	C519	M	-0.00305783	-0.00197577	C3 H Br Cl4 N2 O S4	1.82	427.692	428.699	3.5	[M+H]+1
[Similar to: 6-[4-(3,4-dimethoxyphenyl)-hexahydrofuro[3,4-c]furan-1-yl]-4-methoxy-2H-1,3-benzodioxole; ΔMass: -30.4191 Da]	C520	M	-0.00291288	-0.00217976	-	-	369.733	370.74	3.5	[M+H]+1
[Similar to: N1-[2-hydroxy-1-(hydroxymethyl)-2-(4-nitrophenyl)ethyl]-2,2-dichloroacetamide; ΔMass: 53.7119 Da]	C522	M	-0.00298312	-0.00200904	-	-	375.724	376.731	3.5	[M+H]+1
[Similar to: 6-[4-(3,4-dimethoxyphenyl)-hexahydrofuro[3,4-c]furan-1-yl]-4-methoxy-2H-1,3-benzodioxole; ΔMass: 85.4981 Da]	C523	M	-0.00299613	-0.00214857	-	-	485.65	486.658	3.5	[M+H]+1
[Similar to: N1-[2-hydroxy-1-(hydroxymethyl)-2-(4-nitrophenyl)ethyl]-2,2-dichloroacetamide; ΔMass: 113.6676 Da]	C524	M	-0.00299137	-0.00227487	-	-	435.68	436.687	3.5	[M+H]+1
Beta-Alanine	C546	M	-0.00357663	-0.000252416	C3 H7 N O2	-1.61	89.0475	90.0548	3.593	[M+H]+1
3-Guanidinopropanoate	C550	M	-0.00351498	-3.99111e-05	C4 H9 N3 O2	-1.8	131.069	132.077	3.684	[M+H]+1
[Similar to: ethyl 2-(6-chloro-1,1-dioxo-1,2,3,4-tetrahydro-1lambda~6~-benzothiin-4-yliden)hydrazine-1-carboxylate; ΔMass: 156.9198 Da]	C589	M	-0.00321809	-0.00149738	C10 H7 N3 O17 S	-2.93	472.948	473.956	3.771	[M+H]+1
[Similar to: N'-{4-[4-(4-chlorophenyl)-1,3-thiazol-2-yl]-1-methyl-1H-pyrazol-5-yl}-N,N-dimethyliminoformamide; ΔMass: -8.1081 Da]	C590	M	-0.00329467	-0.00121767	C H3 N7 O14	-1.15	336.973	337.981	3.771	[M+H]+1
L-2-Aminoadipic acid	C617	M	-0.00361005	-3.10982e-05	C6 H11 N O4	-1.25	161.069	162.076	3.818	[M+H]+1
[Similar to: 5-(4-Chlorophenyl)-4-phenyl-2,4-dihydro-3H-1,2,4-triazole-3-thione; ΔMass: -118.0501 Da]	C620	M	-0.00392871	-7.46357e-05	C3 H8 N O P S2	-1.1	168.978	169.986	3.822	[M+H]+1
[Similar to: Taurodeoxycholic acid; ΔMass: -227.2858 Da]	C630	M	-0.00381888	0.000353536	C10 H12 N2 O S3	-0.93	272.011	273.018	3.828	[M+H]+1
Taurine	C633	M	-0.00342844	0.0013035	C2 H7 N O3 S	-1.43	125.014	126.022	3.832	[M+H]+1
[Similar to: N-[3-(aminosulfonyl)phenyl]-3-chloro-2-thiophenecarboxamide; ΔMass: 250.0293 Da]	C634	M	-0.00344718	0.00125487	C6 H17 Cl N10 O15 P2	-0.38	566.004	567.011	3.829	[M+H]+1
[Similar to: Taurodeoxycholic acid; ΔMass: -102.2714 Da]	C641	M	-0.00371027	0.000495858	C12 H11 N7 O5 S2	-2.49	397.025	398.033	3.831	[M+H]+1
[Similar to: Taurochenodeoxycholic Acid (sodium salt); ΔMass: -124.2533 Da]	C643	M	-0.0035117	0.00103268	C10 H23 N3 O2 P2 S3	1.94	375.043	376.051	3.831	[M+H]+1
[Similar to: 8-Isoprostaglandin F1β; ΔMass: 135.1042 Da]	C65	M	-0.00225659	-0.000432425	C22 H49 N7 O3 S	-2.53	491.361	492.368	0.671	[M+H]+1
[Similar to: 4,5-dichlorophthalamide; ΔMass: 23.9563 Da]	C651	M	-0.00365357	0.000792703	C H3 Cl N8 P2 S	1.47	255.937	256.944	3.833	[M+H]+1
[Similar to: 4-{[5-chloro-4-(morpholinosulfonyl)-2-thienyl]sulfonyl}morpholine; ΔMass: -268.9973 Da]	C657	M	-0.00393078	-7.60733e-05	-	-	146.996	169.986	3.837	[M+Na]+1
[Similar to: 3-(4-chlorophenyl)-2-cyano-5-(dimethylamino)penta-2,4-dienamide; ΔMass: 182.9460 Da]	C668	M	-0.00251727	0.000755772	-	-	458.029	459.036	3.991	[M+H]+1
L-Glutamic acid	C671	M	-0.00387789	-0.00037018	C5 H9 N O4	-1.42	147.053	148.06	3.996	[M+H]+1
cis-4-Hydroxy-D-proline	C673	M	-0.00354664	-0.0012978	C5 H9 N O3	-1.34	131.058	132.065	3.997	[M+H]+1
[Similar to: 4-[2-Nitro-4-(trifluoromethyl)phenyl]-N-phenyl-1,4-diazepane-1-carboxamide; ΔMass: -119.1473 Da]	C674	M	-0.00351109	-0.00105713	C8 H10 N3 O3 P3	0.52	288.994	290.001	3.997	[M+H]+1
1-Aminocyclopropane-1-carboxylate	C680	M	-0.00352774	-0.000869539	C4 H7 N O2	-1.4	101.048	102.055	4.009	[M+H]+1
Ophthalmic acid (Ophthalmate)	C681	M	-0.0032544	-6.39909e-05	C11 H19 N3 O6	-1.27	289.127	290.134	4.03	[M+H]+1
L-Glutathione (reduced)	C683	M	-0.00341551	-0.000306815	C10 H17 N3 O6 S	-1.29	307.083	308.091	4.062	[M+H]+1
Orthophosphate	C684	M	-0.00204343	-0.00117596	H3 O4 P	-1.82	97.9767	98.984	4.074	[M+H]+1
[Similar to: Bis(2-ethylhexyl) phosphate; ΔMass: -183.2240 Da]	C685	M	-0.00228822	-0.00150852	C2 H6 N O4 P	-1.27	139.003	140.011	4.075	[M+H]+1
[Similar to: DL-2-(acetylamino)-3-phenylpropanoic acid; ΔMass: 159.0528 Da]	C686	M	-0.00367685	-2.92621e-05	C19 H29 O P3	-2.21	366.142	367.15	4.088	[M+H]+1
Hypotaurine	C688	M	-0.00318574	0.000440457	C2 H7 N O2 S	-2.96	109.019	110.027	4.137	[M+H]+1
carglumic acid	C689	M	-0.00346067	-0.00128248	C6 H10 N2 O5	-1.44	190.059	191.066	4.144	[M+H]+1
3-Ureidoisobutyrate	C693	M	-0.00169234	-0.00256861	C5 H10 N2 O3	-1.26	146.069	147.076	4.201	[M+H]+1
[Similar to: Ethyl 2-[(2-chlorobenzoyl)amino]-3,3,3-trifluoro-2-(2-pyridylamino)propanoate; ΔMass: -113.0655 Da]	C696	M	-0.00101551	-0.00248159	C4 H9 N4 O9 P	-2.88	288.01	289.017	4.202	[M+H]+1
Glu-Gly	C697	M	-0.00366236	-1.83447e-06	C7 H12 N2 O5	-1.31	204.074	205.082	4.203	[M+H]+1
gamma-Glu-gln	C699	M	-0.00293966	0.000181278	C10 H17 N3 O6	-1.35	275.111	276.119	4.222	[M+H]+1
[Similar to: TNK; ΔMass: -56.0742 Da]	C715	M	-0.00310611	7.90271e-05	C11 H19 N3 O7	-1.18	305.122	306.129	4.365	[M+H]+1
[Similar to: 2,2'-{(19-Acetamido-16,18-dihydroxy-5,9-dimethyl-6,7-icosanediyl)bis[oxy(2-oxo-2,1-ethanediyl)]}disuccinic acid; ΔMass: -148.0659 Da]	C720	M	-0.00232753	0.00122634	C24 H49 N5 O12	0.81	599.338	300.676	4.511	[M+2H]+2
sn-glycero-3-Phosphoethanolamine	C722	M	-0.00251397	-0.00299215	C5 H14 N O6 P	-1.39	215.056	216.063	4.542	[M+H]+1
Cholinephosphate	C732	M	-0.0038896	0.000394072	C5 H14 N O4 P	-1.51	183.066	184.073	4.671	[M+H]+1
Ethanolamine phosphate	C733	M	-0.00379413	-0.000386708	C2 H8 N O4 P	-1.13	141.019	142.026	4.723	[M+H]+1
(2S)-3-Hydroxy-2-({[(3S,4S,5R)-2,3,4-trihydroxy-5-(hydroxymethyl)tetrahydro-2-furanyl]methyl}amino)butanoic acid (non-preferred name)	C739	M	-0.00375257	-0.000850845	C10 H19 N O8	-1.27	281.111	282.118	4.84	[M+H]+1
2-Acetamido-N-β-aspartyl-2-deoxyhexopyranosylamine	C744	M	-0.00364614	-0.000105685	C12 H21 N3 O8	-0.92	335.133	336.14	4.934	[M+H]+1
S-Adenosylmethionine	C746	M	-0.00353543	-0.0010881	C15 H22 N6 O5 S	-1.51	398.137	200.076	5.142	[M+2H]+2
L-Glutathione oxidized	C748	M	-0.00376636	-5.04848e-05	C20 H32 N6 O12 S2	-1.46	612.151	307.083	5.229	[M+2H]+2
[Similar to: (3beta,5xi,9xi)-3-[(6-Deoxy-beta-D-glucopyranosyl)oxy]urs-12-ene-27,28-dioic acid; ΔMass: 4.8144 Da]	C8	M	-0.000901961	0.00278981	C36 H27 N7 O5	-0.91	637.207	638.214	0.575	[M+H]+1
[Similar to: 2-(3,4-dihydroxyphenyl)-5,7-dihydroxy-3-{[(2S,3R,4S,5S)-3,4,5-trihydroxyoxan-2-yl]oxy}-4H-chromen-4-one; ΔMass: 23.2553 Da]	C82	M	-0.00084216	0.00241162	C20 H44 N9 O P	-0.9	457.34	458.348	0.686	[M+H]+1
[Similar to: (2R,3R)-2-(3,4-dihydroxyphenyl)-5,7-dihydroxy-3-{[(2S,3R,4S,5S,6R)-3,4,5-trihydroxy-6-(hydroxymethyl)oxan-2-yl]oxy}-3,4-dihydro-2H-1-benzopyran-4-one; ΔMass: -25.7976 Da]	C83	M	-0.00083979	0.00242364	C25 H44 O6	-0.56	440.314	458.347	0.686	[M+NH4]+1
[Similar to: 3,5,7-trihydroxy-2-(3-hydroxy-4-{[(2S,3R,4S,5S,6R)-3,4,5-trihydroxy-6-(hydroxymethyl)oxan-2-yl]oxy}phenyl)-4H-chromen-4-one; ΔMass: 65.3007 Da]	C85	M	-0.00157632	0.00303541	-	-	529.396	530.403	0.698	[M+H]+1
UNK 321	C105	M	-0.00165858	0.0020291	C26 H41 N O3 P2	2.22	477.257	478.264	0.725	[M+H]+1
UNK 257	C127	M	-0.000741417	0.00242156	C30 H60 N2 O6 P2 S	1.83	638.366	656.399	0.77	[M+NH4]+1
UNK 81	C128	M	-0.000794492	0.00226863	C25 H45 N	-1.42	359.355	360.362	0.771	[M+H]+1
UNK 34	C134	M	-0.000437567	0.00247343	C47 H71 N O6	-1.61	745.527	746.534	0.784	[M+H]+1
UNK 361	C141	M	-0.0011968	0.00249715			750.522	751.529	0.793	[M+H]+1
UNK 121	C146	M	-0.000796085	0.00278679			326.28	327.288	0.837	[M+H]+1
UNK 92	C147	M	-0.00120419	0.00263342	C43 H76 N2 O2	-1.64	652.59	653.597	0.841	[M+H]+1
UNK 118	C149	M	-0.000934535	0.00287685			90.0493	91.0566	0.841	[M+H]+1
UNK 166	C15	M	-0.000952317	0.00380698	C30 H51 N O	-0.53	441.397	442.404	0.588	[M+H]+1
UNK 71	C151	M	-0.000589258	0.00276725			325.276	326.284	0.842	[M+H]+1
UNK 79	C155	M	-0.000927742	0.00250571	C17 H37 N O	-1.32	271.287	272.294	0.843	[M+H]+1
UNK 107	C156	M	-0.000790003	0.00261901			299.318	300.326	0.843	[M+H]+1
Palmitoylcarnitine	C160	M	-0.000747678	-0.0019975	C23 H45 N O4	-0.55	399.335	400.342	0.846	[M+H]+1
UNK 161	C167	M	-0.0015163	0.00363759			259.251	260.258	0.864	[M+H]+1
UNK 244	C170	M	-0.00226813	-0.00195089			369.232	387.266	0.884	[M+NH4]+1
UNK 108	C171	M	-0.00274471	0.000441348	C23 H44 N2 O3 S	0.8	428.308	429.315	0.885	[M+H]+1
UNK 82	C173	M	-0.00272116	-0.000252066	C29 H36 O	-2.36	400.276	401.283	0.885	[M+H]+1
UNK 215	C174	M	-0.0023812	-0.00188976	C21 H39 O4 P	0.86	386.259	387.266	0.886	[M+H]+1
UNK 329	C175	M	-0.00248913	0.00137999	C27 H54 N2 O3	0.41	454.414	472.448	0.887	[M+NH4]+1
[Similar to: Spiro(indan-N-thiomorpholinomethylpyrrolidine-2',5'-dione); ΔMass: 41.1463 Da]	C190	M	-0.00147159	-0.00207844	C20 H41 N P2	-1.55	357.271	358.278	0.898	[M+H]+1
UNK 98	C20	M	-0.00140938	0.00216975	C24 H49 N O6	-1.33	447.355	448.363	0.601	[M+H]+1
UNK 285	C208	M	-0.000191167	-0.00278216	C31 H60 N10 O S	1.53	620.468	621.475	0.909	[M+H]+1
UNK 237	C239	M	-0.0017616	0.00359806	C15 H31 N O2	-1.08	257.235	258.242	1.306	[M+H]+1
UNK 188	C24	M	-0.000407195	-0.00333948	C17 H42 N9 O3 P	-1.06	451.314	452.322	0.615	[M+H]+1
UNK 349	C25	M	-0.00152959	0.00231852			1504.11	753.063	0.618	[M+2H]+2
UNK 334	C251	M	-0.00225429	0.000871794	C20 H41 N3 O5	-1.31	403.304	404.311	2.278	[M+H]+1
UNK 341	C29	M	-0.0013764	0.00247065			1446.07	724.042	0.62	[M+2H]+2
[Similar to: DL-Dipalmitoylphosphatidylcholine; ΔMass: -56.0646 Da]	C296	M	0.000414662	-0.00235587	C32 H68 N7 O6 P	0.95	677.498	678.505	2.525	[M+H]+1
UNK 24	C301	M	-0.000481942	-0.00258687	C35 H76 N3 O10 P	0.65	729.527	730.535	2.536	[M+H]+1
UNK 350	C31	M	-0.00144346	0.00268907	C68 H142 N9 O17 P	0.85	1388.03	695.021	0.624	[M+2H]+2
g-Aminobutyryl-lysine	C320	M	-0.00200026	0.000176269	C10 H21 N3 O3	-0.96	231.158	214.155	2.649	[M+H-H2O]+1
Guanadrel	C322	M	-0.00199443	0.000237558	C10 H19 N3 O2	-1.25	213.147	214.155	2.652	[M+H]+1
UNK 226	C326	M	-0.00109712	0.00204186			536.331	537.339	2.681	[M+H]+1
UNK 3	C347	M	-0.00061053	0.00231674	C26 H44 N O8 P	-1.35	529.28	530.287	2.729	[M+H]+1
UNK 365	C36	M	-0.000448029	0.00216403	C22 H38 N O6 P	-0.26	443.244	444.251	0.636	[M+H]+1
1-Oleoylglycerophosphocholine	C373	M	-0.000738435	-0.00270285	C26 H52 N O7 P	-0.85	521.348	522.355	2.845	[M+H]+1
[Similar to: DL-Dipalmitoylphosphatidylcholine; ΔMass: -229.2412 Da]	C375	M	-0.000478254	-0.00224218	C26 H49 O7 P	-1.24	504.321	522.355	2.849	[M+NH4]+1
2-Aminoethyl (2R)-3-[(1Z)-1-hexadecen-1-yloxy]-2-hydroxypropyl hydrogen phosphate	C379	M	-0.000194421	-0.00217294	C21 H44 N O6 P	-0.93	437.29	438.297	2.862	[M+H]+1
[Similar to: 1-Stearoylglycerol; ΔMass: 123.0455 Da]	C393	M	-0.000704703	-0.00288214	C19 H49 N9 O P2	0.62	481.354	482.361	2.895	[M+H]+1
[Similar to: NP-003749; ΔMass: 47.1300 Da]	C396	M	-0.00113264	-0.00275049	C17 H41 N9 O4 S	0.24	467.3	468.308	2.907	[M+H]+1
UNK 139	C416	M	-0.000805595	-0.00335331	C6 H3 N5 O4 S	-0.28	240.991	241.998	3.279	[M+H]+1
UNK 232	C417	M	-0.000788021	-0.00330191	C7 H10 N2 O6 P2	-0.17	280.001	281.009	3.279	[M+H]+1
UNK 140	C418	M	-0.000817673	-0.0033212	C5 H6 O6 P2	-0.57	223.964	241.998	3.281	[M+NH4]+1
UNK 315	C419	M	-0.00278002	0.000282802			457.762	458.769	3.305	[M+H]+1
UNK 328	C421	M	-0.00332129	0.000254313	C4 H11 N2 O5 P	-0.33	198.04	199.048	3.306	[M+H]+1
UNK 153	C422	M	-0.0032484	-2.49605e-05			289.84	290.847	3.309	[M+H]+1
UNK 325	C423	M	-0.00297081	0.000103031			373.801	374.808	3.311	[M+H]+1
UNK 178	C424	M	-0.00355323	-0.000218827			205.878	206.886	3.319	[M+H]+1
UNK 49	C425	M	-0.00309116	-2.78578e-05			78.9823	79.9896	3.332	[M+H]+1
UNK 163	C426	M	-0.00370819	-0.000658645			123.915	124.922	3.332	[M+H]+1
UNK 96	C427	M	-0.00310473	-0.0011975			80.9805	81.9877	3.333	[M+H]+1
UNK 63	C428	M	-0.00346428	-0.000473332			121.917	122.924	3.334	[M+H]+1
UNK 190	C430	M	-0.00273878	-0.00125778			279.811	280.818	3.354	[M+H]+1
UNK 245	C436	M	-0.00203249	-0.00154763			261.751	262.758	3.393	[M+H]+1
UNK 253	C437	M	-0.00198663	-0.00155127			259.753	260.761	3.394	[M+H]+1
UNK 198	C44	M	-0.00167384	0.00223716	C35 H71 N3 O11	1.61	709.51	710.517	0.646	[M+H]+1
UNK 168	C451	M	-0.00253782	0.000466599	C4 H4 O7 P2	2.53	225.944	226.951	3.47	[M+H]+1
UNK 151	C453	M	-0.00320631	-0.00020124			157.957	158.964	3.47	[M+H]+1
UNK 62	C458	M	-0.00323009	-0.000651495	C2 H3 P S	-1.37	89.9692	90.9765	3.472	[M+H]+1
UNK 319	C466	M	-0.0031797	0.000386189	C4 H3 Cl2 O13 P3 S3	1.91	517.734	518.741	3.475	[M+H]+1
UNK 344	C470	M	-0.00295484	-0.000557181	C3 H8 Br Cl3 N4 P2 S5	-0.26	505.708	506.715	3.478	[M+H]+1
UNK 206	C474	M	-0.00350467	-0.00142422			104.035	105.042	3.481	[M+H]+1
UNK 124	C482	M	-0.00340477	-0.000899753	C2 H Cl4 O9 P3 S3	1.95	497.676	498.683	3.486	[M+H]+1
UNK 196	C483	M	-0.00334912	-0.00157872			673.549	674.557	3.486	[M+H]+1
UNK 219	C484	M	-0.00290909	-0.00177335			613.595	614.602	3.486	[M+H]+1
UNK 230	C485	M	-0.00329068	-0.00112532			615.59	616.597	3.486	[M+H]+1
UNK 222	C486	M	-0.00294908	-0.00180874			763.445	786.434	3.486	[M+Na]+1
UNK 126	C487	M	-0.00317988	-0.000970516			443.711	444.719	3.486	[M+H]+1
UNK 61	C491	M	-0.00190078	-0.00213199			137.899	138.906	3.493	[M+H]+1
UNK 138	C492	M	-0.00294413	-0.00231626			741.481	780.444	3.494	[M+K]+1
UNK 227	C495	M	-0.00303919	-0.00158928			721.478	722.486	3.495	[M+H]+1
UNK 45	C498	M	-0.00269619	-0.00218638			255.813	256.82	3.496	[M+H]+1
UNK 87	C500	M	-0.00289041	-0.00216632			491.641	492.648	3.496	[M+H]+1
UNK 308	C503	M	-0.00304075	-0.00192242			319.763	320.77	3.496	[M+H]+1
UNK 172	C508	M	-0.00242833	-0.00199826			605.561	606.569	3.497	[M+H]+1
UNK 89	C509	M	-0.00260276	-0.00248518			547.603	548.61	3.497	[M+H]+1
UNK 94	C510	M	-0.00298184	-0.00215129	C3 H4 Br3 Cl3 N2 O4 S4	0.55	601.567	602.575	3.497	[M+H]+1
UNK 41	C511	M	-0.0027152	-0.00221654			253.816	254.823	3.498	[M+H]+1
UNK 201	C513	M	-0.0027444	-0.00225538			777.44	778.447	3.498	[M+H]+1
UNK 83	C514	M	-0.00319117	-0.00194714			661.523	662.53	3.498	[M+H]+1
UNK 114	C515	M	-0.00316521	-0.00190336			543.609	544.616	3.498	[M+H]+1
UNK 104	C517	M	-0.00296047	-0.00219532			603.564	604.572	3.499	[M+H]+1
UNK 127	C521	M	-0.00298555	-0.00211881			545.606	546.613	3.5	[M+H]+1
UNK 119	C525	M	-0.00307905	-0.00207919			551.597	552.604	3.5	[M+H]+1
UNK 70	C530	M	-0.00107743	-0.00218504			783.43	784.438	3.525	[M+H]+1
UNK 23	C586	M	-0.00328882	-0.00120022	C9 H10 N9 O15 P3 S	-0.38	608.923	609.93	3.77	[M+H]+1
UNK 43	C587	M	-0.00325135	-0.00183823	C15 H6 N9 O17 P3	0.9	676.91	677.917	3.77	[M+H]+1
UNK 74	C588	M	-0.00355375	-0.00163976			744.898	745.905	3.77	[M+H]+1
UNK 20	C591	M	-0.0030586	-0.00106713	C4 H8 N P S	-0.77	133.011	134.019	3.772	[M+H]+1
UNK 31	C592	M	-0.00330707	-0.0011442	C3 H4 N7 P S	1.08	200.999	202.006	3.772	[M+H]+1
UNK 57	C621	M	-0.00385086	7.98415e-05	C8 H12 O7 S3	0.67	315.975	316.982	3.825	[M+H]+1
UNK 59	C623	M	-0.00382489	-0.000365194	C3 H N O9 S	-1.32	226.937	227.944	3.826	[M+H]+1
UNK 317	C624	M	-0.00266798	-0.00207158	C5 H4 Cl3 N O6 S2	-1.5	342.854	343.861	3.826	[M+H]+1
UNK 117	C625	M	-0.00378403	-0.000590738	C3 H8 Cl2 N8 O5 P2 S2	1.64	431.892	432.899	3.826	[M+H]+1
UNK 115	C626	M	-0.0037133	0.000533321	C11 H23 Cl N O6 P3 S4	-2.58	520.93	521.937	3.826	[M+H]+1
UNK 55	C627	M	-0.00383615	-0.000127035	C5 H13 Cl N2 O7 P2 S2	1.38	373.933	374.941	3.827	[M+H]+1
UNK 211	C628	M	-0.00345389	0.00110869	C8 H17 N5 O7 P2 S2	-1.38	421.004	422.011	3.827	[M+H]+1
UNK 52	C629	M	-0.0038934	0.000467156	C7 H12 N4 O P2 S2	0.06	293.993	295	3.828	[M+H]+1
UNK 39	C631	M	-0.00373482	0.000482235	C14 H11 N O13 P2	1.49	462.971	463.979	3.828	[M+H]+1
UNK 91	C632	M	-0.00344274	0.00128615	C6 H16 N10 O16 P2 S2	2.12	609.968	610.975	3.828	[M+H]+1
UNK 176	C635	M	-0.00370927	0.00010784	C2 H2 Cl N5 O S3	-0.54	242.911	243.918	3.829	[M+H]+1
UNK 5	C636	M	-0.00371583	0.000551753	C10 H13 N9 O2 S4	-0.43	419.007	420.015	3.83	[M+H]+1
UNK 25	C637	M	-0.00372293	0.000415244	C11 H15 N5 O6 S4	-3.04	440.989	441.996	3.83	[M+H]+1
UNK 246	C638	M	-0.00333745	0.00106205	C2 H5 Br Cl N3 O P2 S	2.52	294.851	295.858	3.83	[M+H]+1
UNK 322	C639	M	-0.00367484	0.000731923	C4 H10 N O8 P S	1.17	262.987	263.994	3.83	[M+H]+1
UNK 97	C640	M	-0.00330169	0.0013916			172.487	173.495	3.83	[M+H]+1
UNK 100	C642	M	-0.003558	-0.000867033	C4 H Cl2 N5 O2 S2	2.04	284.895	285.903	3.831	[M+H]+1
UNK 16	C644	M	-0.00365995	0.00082722	C8 H10 N O3 P3	-2.74	260.987	131.501	3.831	[M+2H]+2
UNK 15	C645	M	-0.00375588	0.000623919			184.952	185.96	3.831	[M+H]+1
UNK 38	C646	M	-0.00345041	0.000844318	C10 H11 N2 O5 P S	1.64	302.013	152.014	3.831	[M+2H]+2
UNK 209	C647	M	-0.0035314	0.000974084	C6 H3 Cl N8 O3 P2	-0.66	331.949	332.956	3.831	[M+H]+1
UNK 27	C648	M	-0.00331834	0.00145211	C7 H5 N4 O4 P S2	-2.75	303.948	304.955	3.831	[M+H]+1
UNK 10	C649	M	-0.00363706	0.000924367	C H2 N8 P2 S	1.46	219.96	220.967	3.832	[M+H]+1
UNK 40	C650	M	-0.00332367	0.00138282	C11 H9 N7 O4 P2 S2	-0.97	428.963	429.97	3.832	[M+H]+1
UNK 77	C652	M	-0.00350585	0.00110661	C5 H2 Cl N10 P3 S	-4.68	361.907	362.914	3.833	[M+H]+1
UNK 261	C653	M	-0.00327823	0.00128466			377.04	378.047	3.833	[M+H]+1
UNK 14	C654	M	-0.00367611	0.000834707			130.493	131.501	3.834	[M+H]+1
UNK 137	C655	M	-0.00362972	0.00081228			344.975	345.982	3.834	[M+H]+1
UNK 33	C656	M	-0.00343906	0.000860938	C2 H7 N3 O P2	1.01	151.007	152.014	3.835	[M+H]+1
UNK 164	C665	M	-0.00313834	0.00117144	C6 H4 Cl O4 P	3.52	205.954	206.962	3.927	[M+H]+1
[Similar to: VQH; ΔMass: -145.2477 Da]	C670	M	-0.000703633	0.00197156	C8 H Cl N3 O2 P	-2.86	236.949	237.956	3.993	[M+H]+1
UNK 30	C672	M	-0.00372877	-6.97932e-05	C4 H5 N O	-1.3	83.037	84.0443	3.997	[M+H]+1
UNK 314	C675	M	-0.00340438	-0.00165625			386.97	387.978	3.997	[M+H]+1
UNK 241	C676	M	-0.00344516	-0.000579319	C2 H4 N7 O5 P3	0.84	298.949	299.956	3.998	[M+H]+1
[Similar to: 3-[(5-methylisoxazol-3-yl)amino]-2-{[5-methyl-2-(trifluoromethyl)-3-furyl]carbonyl}acrylonitrile; ΔMass: -73.9309 Da]	C678	M	-0.00204827	-0.000975963	C10 H21 N O6	-1.43	251.137	252.144	4.005	[M+H]+1
UNK 259	C679	M	-0.00211096	0.000928442			342.288	343.295	4.008	[M+H]+1
UNK 177	C694	M	-0.00216032	-0.00255688	C3 H4 N8 O	0.19	168.051	169.058	4.202	[M+H]+1
UNK 152	C695	M	-0.00104616	-0.00204257	C6 H11 N2 O P S	-0.99	190.033	191.04	4.202	[M+H]+1
[Similar to: 4-oxo-4-(5,6,7,8-tetrahydronaphthalen-1-ylamino)but-2-enoic acid; ΔMass: 162.8631 Da]	C698	M	-0.00038727	-0.00236694	C2 H6 N10 O11 P2	-2.35	407.968	408.976	4.204	[M+H]+1
Homoarginine	C704	M	-0.0021166	0.000618116	C7 H16 N4 O2	-1.9	188.127	189.134	4.341	[M+H]+1
UNK 225	C705	M	-0.0034348	0.00128932	C11 H27 N7 O2 P2 S	0.52	383.142	384.15	4.341	[M+H]+1
UNK 78	C721	M	-0.00256519	-0.00226349	C8 H17 N O8 S	-1.24	287.067	288.074	4.539	[M+H]+1
UNK 181	C731	M	-0.00386823	7.03036e-05	C5 H16 N5 O2 P3 S	3.15	303.025	304.032	4.67	[M+H]+1
UNK 333	C734	M	-0.00261271	-0.00218634	C11 H20 N2 O8	-0.58	308.122	309.129	4.777	[M+H]+1
UNK 248	C737	M	-0.00347741	0.000369134	C10 H17 N3 O9 S	-1.08	355.068	356.075	4.82	[M+H]+1
UNK 120	C743	M	-0.00376756	-0.000639416	C16 H29 N O12	-1.24	427.168	428.176	4.899	[M+H]+1
UNK 223	C84	M	-0.00109824	0.00239174	C27 H48 O7	-0.8	484.34	502.373	0.698	[M+NH4]+1
UNK 348	C87	M	-0.000750669	0.00287411			522.296	523.303	0.7	[M+H]+1
UNK 113	C99	M	-0.00188379	0.00337712	C26 H47 N10 O5 P	1.49	610.348	611.355	0.717	[M+H]+1
N-[(13Z)-docosenoyl]sphingosine	C101	H2O2+M	0.00363327	-0.000669923	C40 H77 N O3	-1.91	619.589	620.596	0.719	[M+H]+1
N-Palmitoyl-D-erythro-sphingosine	C113	H2O2+M	0.00360416	-0.00078846	C34 H67 N O3	-1.33	537.511	538.519	0.738	[M+H]+1
[Similar to: 2-Aminooctadec-4-yne-1,3-diol; ΔMass: 226.2288 Da]	C120	H2O2+M	0.00358908	-0.00118523	C33 H65 N O3	-1.62	523.496	524.503	0.744	[M+H]+1
[Similar to: Sulfallate; ΔMass: 134.9467 Da]	C139	H2O2+M	0.00220876	-0.00161413	C11 H9 Cl2 N6 P S	-0.22	357.972	358.98	0.789	[M+H]+1
[Similar to: [1-(7-Methoxy-1,3-benzodioxol-5-yl)-1-[(Z)-2-methylbut-2-enoyl]oxypropan-2-yl] 2,3-dimethyloxirane-2-carboxylate; ΔMass: 69.0937 Da]	C140	H2O2+M	0.00230771	0.000711916	C22 H43 N3 O2 P2 S	2.79	475.256	476.264	0.792	[M+H]+1
N-(9-oxodecyl)acetamide	C142	H2O2+M	0.00302728	-0.000351109	C12 H23 N O2	-1.33	213.173	214.18	0.794	[M+H]+1
Allylcyclohexane	C153	H2O2+M	0.0031803	0.000828608	C9 H16	-1.15	124.125	142.159	0.842	[M+NH4]+1
Succinylcholine	C178	H2O2+M	0.00313156	-0.000130497	C14 H30 N2 O4	-0.85	290.22	291.228	0.889	[M+H]+1
4-(Stearoylamino)butanoic acid	C179	H2O2+M	0.00361867	0.000176863	C22 H43 N O3	-2.35	369.323	370.331	0.889	[M+H]+1
[Similar to: methyl 1-isopropyl-1H-1,2,3-benzotriazole-5-carboxylate; ΔMass: 70.1760 Da]	C185	H2O2+M	0.00215994	-0.00059998	C20 H35 N	-0.45	289.277	290.284	0.893	[M+H]+1
Dodecylamine	C198	H2O2+M	-0.000173491	0.00383437	C12 H27 N	-1.41	185.214	186.221	0.901	[M+H]+1
2-Hexenoylcarnitine	C202	H2O2+M	0.00281444	0.000567059	C13 H23 N O4	-0.64	257.163	258.17	0.903	[M+H]+1
[Similar to: Didecyldimethylammonium; ΔMass: 0.7219 Da]	C219	H2O2+M	0.00255845	-0.000554408	-	-	326.093	327.1	0.931	[M+H]+1
1-hexadecyl-2-[(9Z,12Z)-octadecadienoyl]-sn-glycero-3-phosphocholine	C257	H2O2+M	0.00283202	-0.00109308	C42 H82 N O7 P	1.57	743.584	744.591	2.432	[M+H]+1
PC	C277	H2O2+M	0.00286163	0.00124034	C44 H84 N O8 P	-2.04	785.592	786.599	2.5	[M+H]+1
1-(1Z-hexadecenyl)-2-oleoyl-sn-glycero-3-phosphoethanolamine	C302	H2O2+M	0.00233379	-0.000187046	C39 H76 N O7 P	-0.36	701.536	702.543	2.536	[M+H]+1
[Similar to: 2,4-dihydroxyheptadec-16-en-1-yl acetate; ΔMass: 345.2430 Da]	C306	H2O2+M	0.00285854	-0.00103083	C39 H67 N3 O6	2.07	673.504	674.512	2.546	[M+H]+1
2-Methylpropanamine	C315	H2O2+M	0.00194865	0.0026733	C4 H11 N	-1.01	73.0891	74.0964	2.568	[M+H]+1
[Similar to: 5-[(1S,3aR,4S,6aR)-4-(3,4,5-trimethoxyphenyl)-hexahydrofuro[3,4-c]furan-1-yl]-2H-1,3-benzodioxole; ΔMass: 163.2057 Da]	C319	H2O2+M	0.000328452	0.00314314	-		563.358	564.365	2.646	[M+H]+1
[Similar to: DL-Dipalmitoylphosphatidylcholine; ΔMass: -210.2354 Da]	C327	H2O2+M	0.00358297	-0.000366727	C21 H46 N7 O6 P	3.93	523.327	524.334	2.682	[M+H]+1
[Similar to: 2-{[(2R,3R,4S,5S,6R)-4,5-dihydroxy-6-(hydroxymethyl)-3-{[(2S,3R,4R,5R,6S)-3,4,5-trihydroxy-6-methyloxan-2-yl]oxy}oxan-2-yl]oxy}-2-(4-hydroxyphenyl)acetonitrile; ΔMass: 38.3425 Da]	C33	H2O2+M	-0.000249838	0.00358001	C32 H65 N O2	-1.17	495.501	496.508	0.632	[M+H]+1
[Similar to: 6-methyl-2-nitro-3-pyridyl 5-methyl-2-phenyl-2H-1,2,3-triazole-4-carboxylate; ΔMass: 190.1831 Da]	C330	H2O2+M	0.000351836	0.00248988	C28 H39 N3 O7	1.97	529.28	530.287	2.691	[M+H]+1
[Similar to: DL-Dipalmitoylphosphatidylcholine; ΔMass: -184.2193 Da]	C332	H2O2+M	0.00336429	-0.00112284	C27 H52 N O8 P	-0.3	549.343	550.35	2.698	[M+H]+1
2-Methylcholine	C364	H2O2+M	0.00240429	0.00214235	C6 H15 N O	-1.52	117.115	118.122	2.797	[M+H]+1
[Similar to: N-benzoyl-N'-(2-chlorophenyl)thiourea; ΔMass: 146.2302 Da]	C395	H2O2+M	-0.0001156	0.00232971	C23 H36 N2 O6	2.22	436.258	454.292	2.906	[M+NH4]+1
Stachydrine	C439	H2O2+M	0.00251262	0.00186186	C7 H13 N O2	-0.83	143.095	144.102	3.422	[M+H]+1
[Similar to: N-[4-cyano-1-(4-fluorophenyl)-1H-pyrazol-5-yl]cyclohexanecarboxamide; ΔMass: -98.0209 Da]	C443	H2O2+M	0.00232172	0.00143229	C7 H14 N6 O2	-0.39	214.118	215.125	3.461	[M+H]+1
[Similar to: Milnacipran; ΔMass: 259.3485 Da]	C50	H2O2+M	0.00249308	-8.34541e-06	C34 H67 N O	-1.1	505.522	506.529	0.654	[M+H]+1
[Similar to: 6-(2-chloro-6-methoxyphenyl)-1,3,5-triazine-2,4-diamine; ΔMass: 42.8738 Da]	C540	H2O2+M	0.00242756	0.000355882	-	-	293.931	294.938	3.575	[M+H]+1
[Similar to: 2-(4-chlorophenyl)-2-oxoethyl 2,6-bis(trifluoromethyl)benzoate; ΔMass: -48.0959 Da]	C542	H2O2+M	0.00227525	-0.000114915	C3 H7 O16 P S	-1.84	361.919	362.926	3.576	[M+H]+1
[Similar to: 1-{4-methoxy-3-[(2-pyridylthio)methyl]phenyl}ethan-1-one; ΔMass: -128.9199 Da]	C555	H2O2+M	0.00258774	0.00223489	C8 H20 N2	-1.23	144.162	145.17	3.711	[M+H]+1
[Similar to: 2-{2-[(2-chlorobenzyl)amino]-2-oxoethoxy}phenyl 4-chlorobenzoate; ΔMass: -145.1511 Da]	C559	H2O2+M	0.00249619	-0.000364862	C10 H3 Cl O2 P2 S	2.26	283.902	284.91	3.721	[M+H]+1
[Similar to: N-tetrahydrothiophen-3-yl-N'-(2,3,4-trichlorophenyl)urea; ΔMass: 27.9239 Da]	C560	H2O2+M	0.00316687	0.000814232	C2 H6 Cl O14 P S	-2.1	351.89	352.897	3.727	[M+H]+1
[Similar to: NP-021303; ΔMass: -48.2802 Da]	C561	H2O2+M	0.00337904	0.000746887	C8 H2 Cl O16 P	0.35	419.877	420.884	3.732	[M+H]+1
[Similar to: 2-(4-chlorophenyl)-2-oxoethyl 2,6-bis(trifluoromethyl)benzoate; ΔMass: 77.8499 Da]	C562	H2O2+M	0.0033802	0.00116353	C7 H8 Cl N2 O13 P3 S	-1.09	487.864	488.872	3.736	[M+H]+1
[Similar to: NP-021303; ΔMass: 87.6943 Da]	C563	H2O2+M	0.0034221	0.000888267	C5 H8 Cl N4 O17 P3 S	1.66	555.852	556.859	3.739	[M+H]+1
[Similar to: NP-021303; ΔMass: 155.6816 Da]	C565	H2O2+M	0.00332392	0.000913687	C10 H5 N6 O16 P S4	0.98	623.839	624.846	3.741	[M+H]+1
[Similar to: 2-(4-chlorophenyl)-2-oxoethyl 2,6-bis(trifluoromethyl)benzoate; ΔMass: 155.8659 Da]	C578	H2O2+M	0.00265429	-0.000506505	-	-	565.88	566.888	3.759	[M+H]+1
[Similar to: 2-(4-chlorophenyl)-2-oxoethyl 2,6-bis(trifluoromethyl)benzoate; ΔMass: 291.8405 Da]	C579	H2O2+M	0.00200448	-0.000969525	-	-	701.855	702.862	3.759	[M+H]+1
[Similar to: 2,2'-{[(5R,6R,7S,9S,11R,18S,19S)-19-Amino-11,16,18-trihydroxy-5,9-dimethyl-6,7-icosanediyl]bis[oxy(2-oxo-2,1-ethanediyl)]}disuccinic acid; ΔMass: -353.0446 Da]	C58	H2O2+M	0.00318871	-0.000162562	C27 H44	-1.22	368.344	369.351	0.664	[M+H]+1
6-{[2-(2-Thienyl)ethyl]amino}-5,6,7,8-tetrahydro-1-naphthalenol	C584	H2O2+M	0.00212378	0.000950879	C16 H19 N O S	-0.84	273.119	274.126	3.762	[M+H]+1
[Similar to: 6-[4-(3,4-dimethoxyphenyl)-hexahydrofuro[3,4-c]furan-1-yl]-4-methoxy-2H-1,3-benzodioxole; ΔMass: 29.6800 Da]	C593	H2O2+M	0.00261012	8.38093e-05	C3 H2 N4 O11 S5	-0.29	429.832	430.84	3.78	[M+H]+1
[Similar to: 3-hydroxy-1,5-diphenylpentan-1-one; ΔMass: -36.1056 Da]	C598	H2O2+M	0.00307888	0.000979418	C10 H7 N2 O2 P	2.67	218.025	110.02	3.786	[M+2H]+2
[Similar to: 6-[4-(3,4-dimethoxyphenyl)-hexahydrofuro[3,4-c]furan-1-yl]-4-methoxy-2H-1,3-benzodioxole; ΔMass: -204.2946 Da]	C606	H2O2+M	0.00337318	-0.00038544	C2 H Cl4 P	2.85	195.858	196.865	3.798	[M+H]+1
[Similar to: 6-[4-(3,4-dimethoxyphenyl)-hexahydrofuro[3,4-c]furan-1-yl]-4-methoxy-2H-1,3-benzodioxole; ΔMass: -144.3390 Da]	C608	H2O2+M	0.00336155	-0.000469772	-	-	255.813	256.82	3.799	[M+H]+1
[Similar to: 6-[4-(3,4-dimethoxyphenyl)-hexahydrofuro[3,4-c]furan-1-yl]-4-methoxy-2H-1,3-benzodioxole; ΔMass: -86.3804 Da]	C610	H2O2+M	0.00343874	-0.000394697	-	-	313.772	314.779	3.801	[M+H]+1
[Similar to: 6-[4-(3,4-dimethoxyphenyl)-hexahydrofuro[3,4-c]furan-1-yl]-4-methoxy-2H-1,3-benzodioxole; ΔMass: -76.4249 Da]	C614	H2O2+M	0.00360588	0.000737526	-	-	323.727	324.735	3.806	[M+H]+1
[Similar to: NP-015114; ΔMass: 99.0541 Da]	C682	H2O2+M	0.00207051	-0.00159678	C15 H29 N4 O2 P S	1.27	360.175	361.183	4.052	[M+H]+1
[Similar to: 2-Amino-1,3,4-octadecanetriol; ΔMass: 247.2659 Da]	C69	H2O2+M	0.00228606	0.000389599	C36 H72 N2 O2	-0.77	564.559	565.567	0.672	[M+H]+1
[Similar to: 1-(4-Chlorophenyl)-2-[(4-hydroxy-5-isopentyl-6-methylpyrimidin-2-yl)thio]ethan-1-one; ΔMass: 135.9288 Da]	C708	H2O2+M	0.00233306	0.0013342	-	-	500.03	501.037	4.358	[M+H]+1
[Similar to: N'4-(4-fluorophenyl)-2,6-di(2,2,2-trifluoroethoxy)pyridine-4-carbohydrazide; ΔMass: 123.4646 Da]	C71	H2O2+M	0.00012252	0.00363438	C35 H70 N2 O2	-4.43	550.541	551.549	0.673	[M+H]+1
[Similar to: 2,4-dichlorobenzaldehyde 1-methyl-1-(6-methylpyridazin-3-yl)hydrazone; ΔMass: 87.0763 Da]	C724	H2O2+M	0.00326099	7.30146e-05	C7 H24 N7 O7 P S	1.72	381.12	382.127	4.601	[M+H]+1
gamma-L-Glutamylputrescine	C735	H2O2+M	0.000719529	-0.00245743	C9 H19 N3 O3	-1.5	217.142	218.15	4.802	[M+H]+1
L-Cystine	C749	H2O2+M	0.00354993	-0.000771474	C6 H12 N2 O4 S2	-1.26	240.024	241.031	5.24	[M+H]+1
[Similar to: NP-011548; ΔMass: 179.2031 Da]	C75	H2O2+M	0.00112059	0.00335199	C31 H59 N O2	-1.46	477.454	478.461	0.678	[M+H]+1
[Similar to: EMB-FUBINACA; ΔMass: -120.9507 Da]	C79	H2O2+M	0.00210771	-0.000563848	C15 H32 O4	-2.15	276.229	277.237	0.681	[M+H]+1
[Similar to: 6-formyl-10-(hydroxymethyl)-5-methoxy-3-methylidene-2-oxo-2H,3H,3aH,4H,5H,8H,9H,11aH-cyclodeca[b]furan-4-yl 2-methylbutanoate; ΔMass: 57.2390 Da]	C80	H2O2+M	0.00114925	0.00303554	C29 H55 N O2	-1.65	449.423	450.43	0.684	[M+H]+1
Nervonic ceramide	C93	H2O2+M	0.00298409	-0.000604378	C42 H81 N O3	-1.61	647.621	648.628	0.711	[M+H]+1
UNK 239	C1	H2O2+M	0.00252383	0.00138474			140.951	141.958	0.024	[M+H]+1
UNK 165	C10	H2O2+M	0.00305623	-0.000759609	C29 H68 N6 O P2	-2.57	578.491	596.525	0.58	[M+NH4]+1
UNK 293	C102	H2O2+M	0.00362496	-0.000722868			602.563	620.597	0.72	[M+NH4]+1
UNK 301	C106	H2O2+M	0.00347013	-0.00104713			539.525	540.532	0.728	[M+H]+1
UNK 228	C108	H2O2+M	0.000882718	-0.00235712			1237.88	619.946	0.734	[M+2H]+2
UNK 240	C109	H2O2+M	0.00140225	0.00211788	C32 H49 N O6	-2.18	543.355	544.362	0.734	[M+H]+1
UNK 289	C114	H2O2+M	0.0035313	-0.000669192	C36 H74 N2 O3	-0.88	582.569	583.577	0.738	[M+H]+1
UNK 288	C119	H2O2+M	0.00135274	-0.00210425			646.429	664.463	0.744	[M+NH4]+1
UNK 207	C12	H2O2+M	-0.000460633	0.00384573			469.427	470.435	0.586	[M+H]+1
UNK 233	C133	H2O2+M	0.00224018	0.000398193	C4 H9 O2 P S2	-0.95	183.978	184.985	0.783	[M+H]+1
UNK 69	C154	H2O2+M	0.00328893	-0.000251872	C23 H46 N6	-1.4	406.378	407.385	0.842	[M+H]+1
UNK 292	C164	H2O2+M	0.00245794	-0.000503963			466.449	467.457	0.848	[M+H]+1
UNK 254	C169	H2O2+M	0.00299141	0.00162705			98.5048	99.512	0.869	[M+H]+1
UNK 133	C17	H2O2+M	0.00264989	0.00182467	C32 H65 N O	-1.25	479.506	480.513	0.596	[M+H]+1
UNK 353	C180	H2O2+M	0.000150623	0.00224829			384.299	385.306	0.89	[M+H]+1
UNK 174	C187	H2O2+M	4.59477e-05	0.00247045	C16 H35 N O6	2.59	337.247	338.255	0.894	[M+H]+1
UNK 306	C192	H2O2+M	0.00215238	-0.000729409			407.041	408.048	0.898	[M+H]+1
UNK 278	C195	H2O2+M	0.00301663	-0.000191645	C14 H30 N2 O3	-0.87	274.225	275.233	0.899	[M+H]+1
[Similar to: Sulfallate; ΔMass: 102.9746 Da]	C2	H2O2+M	0.000972335	0.00219395	C10 H17 Cl N2 P2 S2	1.66	326	327.008	0.234	[M+H]+1
UNK 269	C200	H2O2+M	0.00245385	0.000160988	C18 H39 N O	-1.15	285.303	286.31	0.902	[M+H]+1
UNK 296	C21	H2O2+M	0.00209087	-9.68163e-05	C48 H71 N O2 S	2.06	725.522	726.529	0.611	[M+H]+1
UNK 162	C218	H2O2+M	0.00241748	-0.000729425	C15 H23 N7 O S	-0.23	349.168	350.176	0.929	[M+H]+1
UNK 218	C234	H2O2+M	0.00231754	0.00160212	C5 H3 O8 P3	-2.91	283.903	284.911	1.094	[M+H]+1
UNK 358	C253	H2O2+M	0.00293956	-0.00115342			790.57	791.577	2.423	[M+H]+1
UNK 255	C258	H2O2+M	2.4727e-05	0.00218216	C6 H10 N2	-1.61	110.084	111.091	2.435	[M+H]+1
UNK 60	C260	H2O2+M	0.00237725	-0.000341001			782.564	783.572	2.449	[M+H]+1
UNK 323	C267	H2O2+M	0.000116347	0.00240391			766.529	767.537	2.474	[M+H]+1
UNK 236	C289	H2O2+M	0.00113516	0.00224294			715.546	716.554	2.517	[M+H]+1
UNK 22	C291	H2O2+M	0.00241378	0.000961163			761.584	762.591	2.519	[M+H]+1
UNK 18	C299	H2O2+M	0.0027065	0.000514014	C37 H76 N7 O6 P	-2.55	745.558	746.565	2.532	[M+H]+1
UNK 354	C305	H2O2+M	0.00216132	0.0001958			751.555	752.562	2.543	[M+H]+1
UNK 90	C307	H2O2+M	0.00125351	0.0022247	C39 H77 N O6 P2	0.57	717.523	718.53	2.552	[M+H]+1
UNK 105	C323	H2O2+M	0.000883277	0.00202396	C31 H39 N7 O3	-1.79	557.31	558.318	2.663	[M+H]+1
UNK 7	C325	H2O2+M	0.000784661	0.00286602	C26 H50 N O8 P	-0.08	535.327	536.334	2.67	[M+H]+1
UNK 106	C329	H2O2+M	0.000830044	0.00220515			532.297	533.304	2.684	[M+H]+1
UNK 2	C331	H2O2+M	0.00321016	-0.000430242	C24 H46 N O8 P	0.35	507.296	508.303	2.694	[M+H]+1
UNK 214	C338	H2O2+M	0.00214521	0.000422986	C24 H44 N O8 P	-3.19	505.279	506.286	2.705	[M+H]+1
UNK 65	C340	H2O2+M	0.00120934	0.00252554	C30 H52 N O P3	2.16	535.327	536.334	2.708	[M+H]+1
UNK 8	C341	H2O2+M	0.000220706	0.00312674			532.299	533.306	2.713	[M+H]+1
UNK 102	C343	H2O2+M	0.000179169	0.00325511	C22 H44 N O8 P	-1.02	481.28	482.287	2.718	[M+H]+1
UNK 19	C346	H2O2+M	0.00327032	-0.00104194	C17 H37 N9 O5 S	0.92	479.264	480.272	2.722	[M+H]+1
UNK 4	C348	H2O2+M	0.00322934	-0.00056712	C24 H46 N O8 P	0.19	507.296	508.303	2.731	[M+H]+1
UNK 26	C362	H2O2+M	0.00299924	-0.000638813			479.264	480.272	2.757	[M+H]+1
UNK 170	C363	H2O2+M	0.00206873	0.00212653	C6 H12 N2	-1.43	112.1	113.107	2.786	[M+H]+1
UNK 284	C366	H2O2+M	0.00142833	-0.0019625	C23 H48 N O6 P	-1.26	465.321	466.329	2.821	[M+H]+1
UNK 160	C4	H2O2+M	0.00202431	0.00181673	C49 H41 Cl N3 O P S	2.23	785.241	786.249	0.571	[M+H]+1
UNK 159	C406	H2O2+M	0.00305975	0.000527732	C22 H46 N2	-1.24	338.366	339.373	3.189	[M+H]+1
UNK 186	C412	H2O2+M	0.00332244	-0.000154697	C22 H46 N2 O	-1.05	354.361	355.368	3.271	[M+H]+1
UNK 199	C429	H2O2+M	0.00339796	0.00159289	C2 H6 N4 O	-1.46	102.054	103.061	3.342	[M+H]+1
UNK 167	C431	H2O2+M	0.00310994	0.00036886	C72 H103 N2 O4 P3	-0.98	1152.71	577.363	3.373	[M+2H]+2
UNK 134	C441	H2O2+M	0.00309303	0.000748766	C70 H96 N4 O10	-0.5	1152.71	577.363	3.455	[M+2H]+2
UNK 324	C442	H2O2+M	0.00209595	0.000926102	C62 H127 N2 O17 P3	-1.29	1264.83	633.424	3.456	[M+2H]+2
UNK 362	C45	H2O2+M	0.00248938	-9.88902e-05	C35 H71 N O	-0.45	521.553	522.561	0.647	[M+H]+1
UNK 66	C518	H2O2+M	0.00266119	0.00180689			95.9143	96.9216	3.499	[M+H]+1
[Similar to: 6-[4-(3,4-dimethoxyphenyl)-hexahydrofuro[3,4-c]furan-1-yl]-4-methoxy-2H-1,3-benzodioxole; ΔMass: -95.3753 Da]	C533	H2O2+M	0.000623527	-0.00198229	C H Cl3 N O P3 S2	-2.8	304.777	322.811	3.537	[M+NH4]+1
UNK 183	C538	H2O2+M	0.00264632	3.97348e-05			89.9692	90.9765	3.567	[M+H]+1
UNK 229	C539	H2O2+M	0.00215275	-0.000112066			157.957	158.964	3.573	[M+H]+1
UNK 189	C541	H2O2+M	0.00228822	-0.000322862	C4 H4 O7 P2	2.87	225.944	226.951	3.576	[M+H]+1
L-Tyrosine	C548	H2O2+M	0.000566522	-0.00214035	C9 H11 N O3	-1.74	181.074	182.081	3.657	[M+H]+1
UNK 17	C566	H2O2+M	0.00351192	0.00074948	C9 H11 N8 O13 P3 S5	0.16	691.826	692.834	3.742	[M+H]+1
UNK 11	C567	H2O2+M	0.0021111	0.000760276	C14 H6 N10 O14 P2 S5	-1.04	759.814	760.821	3.744	[M+H]+1
UNK 12	C568	H2O2+M	0.00345625	0.00081621			1519.63	760.821	3.745	[M+2H]+2
UNK 149	C571	H2O2+M	0.00227839	0.000527688			1529.65	765.835	3.751	[M+2H]+2
UNK 109	C573	H2O2+M	0.00225154	0.00135477	C4 H6 N P S	-1.34	130.996	132.003	3.752	[M+H]+1
UNK 310	C574	H2O2+M	0.00268022	0.000784494	C4 H7 N9	-0.49	181.082	182.09	3.752	[M+H]+1
UNK 1	C585	H2O2+M	0.00199815	-0.000960339			1403.71	702.862	3.763	[M+2H]+2
UNK 42	C594	H2O2+M	0.00235639	0.00118185	C2 H2 Cl N2 O5 P3 S	-0.52	293.858	294.866	3.781	[M+H]+1
UNK 216	C595	H2O2+M	0.00352858	0.00129651			158.962	159.969	3.784	[M+H]+1
UNK 351	C596	H2O2+M	0.00301818	0.00037392			176.999	89.5066	3.785	[M+2H]+2
UNK 184	C599	H2O2+M	0.00305842	-0.000697838	C H3 Cl N2 S4	-2.02	205.886	206.894	3.786	[M+H]+1
UNK 150	C6	H2O2+M	0.000611286	0.00203679			712.225	713.232	0.572	[M+H]+1
UNK 260	C600	H2O2+M	0.00252183	-0.000398716			225.871	226.878	3.787	[M+H]+1
UNK 6	C603	H2O2+M	0.00326902	-0.000607187			197.855	198.862	3.794	[M+H]+1
UNK 29	C604	H2O2+M	0.00246819	-0.000700404			429.689	430.696	3.795	[M+H]+1
UNK 51	C609	H2O2+M	0.00341168	-0.000575201			311.775	312.782	3.8	[M+H]+1
UNK 21	C61	H2O2+M	0.00300111	0.0014877	C39 H82 N9 O3 P	-2.35	755.626	756.633	0.669	[M+H]+1
UNK 36	C611	H2O2+M	0.00356527	-0.00011551			253.816	254.823	3.801	[M+H]+1
UNK 148	C612	H2O2+M	0.00328998	0.000947943			95.9143	96.9216	3.802	[M+H]+1
UNK 273	C616	H2O2+M	0.00286172	-0.000519292			137.899	138.906	3.815	[M+H]+1
UNK 32	C618	H2O2+M	0.0026287	-0.000115204			79.9405	80.9478	3.819	[M+H]+1
UNK 307	C619	H2O2+M	0.00337142	0.00112841			321.73	322.738	3.821	[M+H]+1
UNK 312	C622	H2O2+M	0.00355753	0.000220804			381.686	382.693	3.825	[M+H]+1
UNK 371	C659	H2O2+M	0.00207539	0.00215877			88.0611	89.0684	3.884	[M+H]+1
UNK 316	C677	H2O2+M	0.00234856	0.00166808	C43 H85 N2 O13 P3	1.52	930.528	466.271	3.998	[M+2H]+2
UNK 205	C7	H2O2+M	0.000705578	0.0022323			711.219	712.227	0.573	[M+H]+1
UNK 251	C700	H2O2+M	-0.000229421	0.00201567			256.939	257.946	4.237	[M+H]+1
UNK 250	C714	H2O2+M	0.00207536	0.00149242			218.531	219.538	4.363	[M+H]+1
UNK 35	C73	H2O2+M	0.000813066	0.00357286	C33 H66 N2 O2	-0.94	522.512	523.519	0.676	[M+H]+1
[Similar to: Ethyl 2-acetyloctanoate; ΔMass: 114.9819 Da]	C74	H2O2+M	0.00206038	0.00103574	C15 H24 N O5 P	-1.38	329.139	330.146	0.677	[M+H]+1
UNK 101	C753	H2O2+M	0.000381524	0.00199654	C4 H9 N3 O S	-1.35	147.046	74.5305	5.505	[M+2H]+2
UNK 175	C754	H2O2+M	0.0022928	0.000898168			171.949	172.956	5.526	[M+H]+1
UNK 212	C756	H2O2+M	0.00205104	0.000359348	C3 H3 N O10	-1.61	212.975	213.983	5.529	[M+H]+1
UNK 210	C759	H2O2+M	0.00201989	0.00035177	C2 H5 N4 O P3	-0.64	193.968	194.975	5.634	[M+H]+1
UNK 50	C76	H2O2+M	0.00144211	0.00253399			508.496	509.504	0.678	[M+H]+1
UNK 146	C9	H2O2+M	0.00290303	-0.000981985	C38 H73 N O5	0.59	623.549	624.557	0.579	[M+H]+1
[Similar to: 9-Nitrooleate; ΔMass: -48.0008 Da]	C94	H2O2+M	0.00168628	0.00201101			279.24	280.247	0.711	[M+H]+1
UNK 235	C95	H2O2+M	0.00298446	-0.00137668	C36 H80 N5 O2 P	0.37	645.605	646.612	0.714	[M+H]+1
UNK 370	C98	H2O2+M	0.00338159	-0.000770026	C41 H79 N O3	-1.94	633.605	634.612	0.716	[M+H]+1
*The abbreviation 'UNK' followed by a number refers to an unknown metabolite detected in the dataset that could not be reliably assigned to a known compound based on the available spectral database. The number following the 'UNK' abbreviation is a sequential identifier used to distinguish different unknown compounds.

## Sheet: Table S2
TABLE S2 - Variables important for prediction (VIP) identified from the rDCV PLS-DA analysis. The table includes detailed information for each metabolite, such as name, code, VIP score, HMDB/PubChem IDs, formula, and annotation DeltaMass [ppm]. Calculated molecular weight, m/z, retention time, and reference ion, are also provided.
Name	CODE	VIP Score	HMDB / PUBCHEM	Formula	Annot. DeltaMass [ppm]	Calc. MW	m/z	RT [min]	Reference Ion
Palmitoylcarnitine	C160	2.18769	HMDB0000222	C23 H45 N O4	-0.55	399.335	400.342	0.846	[M+H]+1
N-{4-[(2R,3R)-3-(Hydroxymethyl)-4-methyl-5-oxo-2-morpholinyl]phenyl}-3-phenylpropanamide	C663	1.94994	-	C7 H16 N2 O4	-1.64	192.111	193.118	3.891	[M+H]+1
butoctamide	C244	1.8746	CHEBI:134894	C16 H29 N O5	-1.2	315.204	316.211	1.926	[M+H]+1
1-{(1S,2S,3S,4R,5R)-3-Hydroxy-4-[(2-methoxyethyl)amino]-6,8-dioxabicyclo[3.2.1]oct-2-yl}-3-(3-methoxyphenyl)urea	C660	1.87031	-	C10 H21 N3 O5	-1.26	263.148	264.155	3.886	[M+H]+1
2-[4-(1-Adamantyl)-1,3-thiazol-2-yl]pyrazine	C551	1.84866	-	C17 H19 N3 S	-1.29	297.13	298.137	3.685	[M+H]+1
3-[5,7-dihydroxy-2-(4-hydroxyphenyl)-4-oxo-3,4-dihydro-2H-1-benzopyran-3-yl]-5,7-dihydroxy-2-(4-hydroxyphenyl)-3,4-dihydro-2H-1-benzopyran-4-one	C432	1.7852	CID 139589520	C26 H48 N2 O6	-1.37	484.351	243.183	3.375	[M+2H]+2
(1R,3R,6R,8S,10R,13S,16S,17R)-8-tert-butyl-6,17-dihydroxy-16-methyl-2,4,14,19-tetraoxahexacyclo[8.7.2.0Âa,ÂaÂa.0Âl,â·.0â·,ÂaÂa.0ÂaÂl,Âaâ·]nonadecane-5,15,18-trione	C231	1.78106	-	C16 H40 N5 O2 P S2	-1.06	429.236	430.243	1.063	[M+H]+1
TNK	C715	1.77996	-	C11 H19 N3 O7	-1.18	305.122	306.129	4.365	[M+H]+1
UNK 339	C667	1.74133	-	C7 H16 N2 O4	-1.45	192.111	193.118	3.988	[M+H]+1
3-hydroxy-2-[3-methyl-2-({[3,4,5-trihydroxy-6-(hydroxymethyl)oxan-2-yl]oxy}methyl)cyclopent-2-en-1-yl]propanoic acid	C333	1.74073	CHEBI:182266	C15 H27 N O5	-1.21	301.189	302.196	2.7	[M+H]+1
4-oxo-4-(5,6,7,8-tetrahydronaphthalen-1-ylamino)but-2-enoic acid	C698	1.73136	CHEBI:192565	C2 H6 N10 O11 P2	-2.35	407.968	408.976	4.204	[M+H]+1
(3beta,5alpha,9alpha,22E,24R)-3,5,9-Trihydroxy-23-methylergosta-7,22-dien-6-one	C317	1.72026	HMDB0032669	C11 H23 N O2	-1.32	201.173	202.18	2.637	[M+H]+1
UNK 298	C48	1.66153	-	C21 H50 N9 P	-1.14	459.392	460.399	0.65	[M+H]+1
N2-gamma-Glutamylglutamine	C699	1.65854	HMDB0011738	C10 H17 N3 O6	-1.35	275.111	276.119	4.222	[M+H]+1
4-Methoxychalcone	C702	1.64395	HMDB0032585	C16 H14 O2	-3.96	238.098	239.106	4.26	[M+H]+1
UNK 299	C55	1.64253	-	C29 H53 N5 O2	-2.36	503.419	504.426	0.658	[M+H]+1
2-{[(2R,3R,4S,5S,6R)-4,5-dihydroxy-6-(hydroxymethyl)-3-{[(2S,3R,4R,5R,6S)-3,4,5-trihydroxy-6-methyloxan-2-yl]oxy}oxan-2-yl]oxy}-2-(4-hydroxyphenyl)acetonitrile	C33	1.64168	-	C32 H65 N O2	-1.17	495.501	496.508	0.632	[M+H]+1
3-[(6-Oxodecanoyl)oxy]-4-(trimethylammonio)butanoate	C230	1.61387	HMDB0242187	C17 H31 N O5	-1.33	329.22	330.227	1.055	[M+H]+1
UNK 303	C547	1.60991	-	C8 H17 N3 O2	-1.98	187.132	188.139	3.624	[M+H]+1
3-oxo-2,11-dioxatricyclo[5.4.0.0â´,â¸]undeca-5,9-diene-10-carboxamide	C35	1.5858	CID 98051009	C30 H61 N O2	-0.99	467.47	468.477	0.636	[M+H]+1
Ethyl 2-[(2-chlorobenzoyl)amino]-3,3,3-trifluoro-2-(2-pyridylamino)propanoate	C696	1.57284	-	C4 H9 N4 O9 P	-2.88	288.01	289.017	4.202	[M+H]+1
NP-019856	C27	1.56419	-	C17 H39 N3 O6 S	0.47	413.256	414.263	0.619	[M+H]+1
(2E)-3-phenyl-N-(2-phenylethyl)prop-2-enamide	C238	1.56208	HMDB0036388	C16 H35 N O3	-1.04	289.261	290.269	1.177	[M+H]+1
4-(Î²-D-Glucopyranosyloxy)-2,5-dimethyl-3(2H)-furanone	C39	1.55463	-	C12 H18 O8	-1.18	290.1	308.134	0.641	[M+NH4]+1
methyl 3-amino-5-(4-chlorophenyl)thiophene-2-carboxylate	C207	1.54309	CID 2777492	C33 H50 N5 P	-2.51	547.379	548.386	0.909	[M+H]+1
N-{4-[(4-Chlorophenyl)sulfonyl]-3-methyl-2-thienyl}-N'-(3-methylisoxazol-5-yl)urea	C666	1.54091	-	-	-	132.052	133.059	3.961	[M+H]+1
5-hydroxy-2-(4-hydroxyphenyl)-6-methoxy-7-{[(2S,3R,4S,5S,6R)-3,4,5-trihydroxy-6-(hydroxymethyl)oxan-2-yl]oxy}-4H-chromen-4-one	C103	1.53896	CID 52946745	C25 H48 N5 O5 P	0.99	529.34	530.347	0.721	[M+H]+1
UNK 166	C15	1.53851	-	C30 H51 N O	-0.53	441.397	442.404	0.588	[M+H]+1
UNK 342	C189	1.53227	-	-	-	356.266	357.274	0.897	[M+H]+1
UNK 288	C119	1.5303	-	-	-	646.429	664.463	0.744	[M+NH4]+1
Linoleamide	C96	1.52644	HMDB0062656	C18 H33 N O	0.05	279.256	280.264	0.715	[M+H]+1
methyl 1-isopropyl-1H-1,2,3-benzotriazole-5-carboxylate	C124	1.52041	CID 2736690	C15 H31 N O2	-1.46	257.235	258.242	0.752	[M+H]+1
UNK 207	C12	1.51557	-	-	-	469.427	470.435	0.586	[M+H]+1
3-oxo-2,11-dioxatricyclo[5.4.0.0â´,â¸]undeca-5,9-diene-10-carboxamide	C188	1.51505	CID 98051009	C15 H31 N O2	-1.07	257.235	258.242	0.894	[M+H]+1
N1,N1-dimethyl-4-[3-(methylthio)-4,5-dihydro-1H-1,2,4-triazol-5-yl]aniline	C232	1.51495	-	C14 H31 N O	-1.18	229.24	230.248	1.064	[M+H]+1
2-Octadecyl-1H-indol-3-ol	C16	1.51468	-	C26 H43 N O	-1.35	385.334	386.341	0.593	[M+H]+1
UNK 237	C239	1.50768	-	C15 H31 N O2	-1.08	257.235	258.242	1.306	[M+H]+1
3-[(2-pyridylthio)methyl]-4,5-dihydro-1H-pyrazol-5-one	C131	1.50489	-	-	-	289.261	290.269	0.775	[M+H]+1
N1-pyrazin-2-yl-4-chlorobenzamide	C241	1.50405	-	C16 H33 N O2	-0.77	271.251	272.258	1.566	[M+H]+1
ethyl 2,3-dioxo-1,2,3,4-tetrahydroquinoline-4-carboxylate	C162	1.48317	-	C15 H31 N O2	-0.73	257.235	258.243	0.848	[M+H]+1
UNK 302	C229	1.47694	-	C23 H39 N O9	-1.54	473.262	474.269	1.043	[M+H]+1
UNK 283	C121	1.47375	-	C35 H61 N5 O7	-1.94	663.456	664.463	0.745	[M+H]+1
UNK 297	C42	1.47363	-	C16 H29 N O9	-0.55	379.184	380.191	0.643	[M+H]+1
Sphinganine	C240	1.46126	HMDB0000269	C18 H39 N O2	-1.32	301.298	302.305	1.522	[M+H]+1
N,N-Bis(2-hydroxyethyl)dodecanamide	C233	1.45861	-	C16 H33 N O3	-1.11	287.246	288.253	1.086	[M+H]+1
UNK 152	C695	1.45854	-	C6 H11 N2 O P S	-0.99	190.033	191.04	4.202	[M+H]+1
DL-Dipalmitoylphosphatidylcholine	C296	1.45575	HMDB0000564	C32 H68 N7 O6 P	0.95	677.498	678.505	2.525	[M+H]+1
UNK 161	C167	1.45529	-	-	-	259.251	260.258	0.864	[M+H]+1
2-{(3R,4S)-3-[(5-Butyl-1,2-oxazol-3-yl)methyl]-4-piperidinyl}-N,N-diethylacetamide	C57	1.45183	-	-	-	471.299	472.306	0.662	[M+H]+1
3-oxo-2,11-dioxatricyclo[5.4.0.0â´,â¸]undeca-5,9-diene-10-carboxamide	C243	1.4507	-	C14 H31 N O	-1.08	229.24	230.248	1.77	[M+H]+1
UNK 300	C56	1.45022	-	C24 H41 N5 O4	0.02	463.316	481.35	0.66	[M+NH4]+1
UNK 135	C206	1.44662	-	C30 H50 N O4 P	-0.17	519.348	520.355	0.909	[M+H]+1
Ureidoisobutyric acid	C693	1.43121	HMDB0002031	C5 H10 N2 O3	-1.26	146.069	147.076	4.201	[M+H]+1
NP-008198	C100	1.43012	-	-	-	572.392	590.426	0.719	[M+NH4]+1
NP-011548	C75	1.42947	-	C31 H59 N O2	-1.46	477.454	478.461	0.678	[M+H]+1
Glycerophosphocholine	C718	1.42647	HMDB0000086	C8 H20 N O6 P	-1.36	257.102	258.11	4.433	[M+H]+1
(2R,3R)-2-(3,4-dihydroxyphenyl)-5,7-dihydroxy-3-{[(2S,3R,4S,5S,6R)-3,4,5-trihydroxy-6-(hydroxymethyl)oxan-2-yl]oxy}-3,4-dihydro-2H-1-benzopyran-4-one	C62	1.42611	-	-	-	457.283	458.29	0.67	[M+H]+1
Ophthalmic acid	C681	1.42541	HMDB0005765	C11 H19 N3 O6	-1.27	289.127	290.134	4.03	[M+H]+1
UNK 213	C661	1.42177	-	C4 H6 N6 O4	0.29	202.045	203.052	3.887	[M+H]+1
3-acetyl-2-undecyl-1,3-thiazolane-4-carboxylic acid	C196	1.41508	-	C19 H37 N O2 S	-0.15	343.254	344.262	0.901	[M+H]+1
3-acetyl-2-undecyl-1,3-thiazolane-4-carboxylic acid	C191	1.41215	-	C12 H33 N7 O5	0.98	355.255	356.262	0.898	[M+H]+1
1,6,9,15-tetrahydroxy-8-(hydroxymethyl)-4,12,12,16-tetramethyl-10,11-dioxatetracyclo[7.7.1.0Â?,â¶.0ÂaÂl,Âaâ·]heptadec-3-ene-5,14-dione	C107	1.40888	-	C25 H51 N O6	-0.69	461.371	462.379	0.73	[M+H]+1
UNK 285	C208	1.40628	-	C31 H60 N10 O S	1.53	620.468	621.475	0.909	[M+H]+1
Gamma-glutamyl-L-putrescine	C735	1.40255	HMDB0012230	C9 H19 N3 O3	-1.5	217.142	218.15	4.802	[M+H]+1
1-methyl-N-[2-(2-oxo-1-imidazolidinyl)ethyl]-1H-imidazole-4-sulfonamide	C97	1.40186	-	C32 H52 O P2	1.96	514.35	532.384	0.716	[M+NH4]+1
(1R,3R,6R,8S,10R,13S,16S,17R)-8-tert-butyl-6,17-dihydroxy-16-methyl-2,4,14,19-tetraoxahexacyclo[8.7.2.0Âa,ÂaÂa.0Âl,â·.0â·,ÂaÂa.0ÂaÂl,Âaâ·]nonadecane-5,15,18-trione	C152	1.3992	-	C24 H36 N3 P S	-2.27	429.236	430.243	0.842	[M+H]+1
UNK 105	C323	1.39793	-	C31 H39 N7 O3	-1.79	557.31	558.318	2.663	[M+H]+1
UNK 228	C108	1.3912	-	-	-	1237.88	619.946	0.734	[M+2H]+2
UNK 294	C125	1.39028	-	C38 H70 O13	-0.32	734.481	752.515	0.766	[M+NH4]+1
ethyl 1-(4-nitrophenyl)-5-phenyl-3-(2-thienyl)-1H-pyrazole-4-carboxylate	C49	1.38008	-	-	-	335.12	336.127	0.652	[M+H]+1
UNK 295	C126	1.37685	-	C38 H73 N O13	0.99	751.509	752.516	0.766	[M+H]+1
3-acetyl-2-undecyl-1,3-thiazolane-4-carboxylic acid	C209	1.37678	-	C15 H29 N O2 S	-0.17	287.192	288.199	0.912	[M+H]+1
UNK 275	C104	1.36763	-	C30 H54 O9	-0.87	558.376	576.41	0.725	[M+NH4]+1
Sphingosine 1-phosphate	C403	1.36623	HMDB0000277	C18 H38 N O5 P	-1.11	379.248	380.256	3.129	[M+H]+1
N'4-(4-fluorophenyl)-2,6-di(2,2,2-trifluoroethoxy)pyridine-4-carbohydrazide	C71	1.3627	-	C35 H70 N2 O2	-4.43	550.541	551.549	0.673	[M+H]+1
NP-013366	C370	1.36135	-	-	-	989.651	495.833	2.836	[M+2H]+2
UNK 76	C273	1.34692	-	C36 H72 N7 O6 P	-1.03	729.527	730.535	2.49	[M+H]+1
N-allyl-2-(2-methyl-1-benzofuran-3-yl)acetamide	C143	1.34534	-	C18 H35 N P2	1.99	327.225	328.232	0.832	[M+H]+1
UNK 121	C146	1.34463	-	-	-	326.28	327.288	0.837	[M+H]+1
3,5,7-trihydroxy-2-(3-hydroxy-4-{[(2S,3R,4S,5S,6R)-3,4,5-trihydroxy-6-(hydroxymethyl)oxan-2-yl]oxy}phenyl)-4H-chromen-4-one	C85	1.34239	-	-	-	529.396	530.403	0.698	[M+H]+1
UNK 215	C174	1.33915	-	C21 H39 O4 P	0.86	386.259	387.266	0.886	[M+H]+1
UNK 287	C615	1.33684	-	C4 H8 N6 O4	0.04	204.061	205.068	3.809	[M+H]+1
UNK 113	C99	1.33602	-	C26 H47 N10 O5 P	1.49	610.348	611.355	0.717	[M+H]+1
UNK 262	C194	1.33458	-	C21 H41 N O2 S	-1.41	371.285	372.293	0.899	[M+H]+1
UNK 185	C664	1.33252	-	C6 H9 N4 O2 P	0.75	200.046	201.054	3.905	[M+H]+1
Palmitoyl sphingomyelin	C358	1.32654	-	-	-	701.554	351.784	2.742	[M+2H]+2
Spiro(indan-N-thiomorpholinomethylpyrrolidine-2',5'-dione)	C190	1.32103	-	C20 H41 N P2	-1.55	357.271	358.278	0.898	[M+H]+1
UNK 224	C111	1.31901	-	C32 H58 O10	-0.82	602.403	620.436	0.735	[M+NH4]+1
methyl 1-isopropyl-1H-1,2,3-benzotriazole-5-carboxylate	C185	1.31884	-	C20 H35 N	-0.45	289.277	290.284	0.893	[M+H]+1
UNK 257	C127	1.30694	-	C30 H60 N2 O6 P2 S	1.83	638.366	656.399	0.77	[M+NH4]+1
UNK 282	C717	1.29964	-	C8 H22 N5 O4 P3 S	1.86	377.061	378.069	4.432	[M+H]+1
8-(2,3-dihydroxy-3-methylbutyl)-7-methoxy-2H-chromen-2-one	C203	1.29922	-	C17 H33 N O2 S	0.24	315.223	316.231	0.905	[M+H]+1
6-formyl-10-(hydroxymethyl)-5-methoxy-3-methylidene-2-oxo-2H,3H,3aH,4H,5H,8H,9H,11aH-cyclodeca[b]furan-4-yl 2-methylbutanoate	C80	1.29888	-	C29 H55 N O2	-1.65	449.423	450.43	0.684	[M+H]+1
8-(2,3-dihydroxy-3-methylbutyl)-7-methoxy-2H-chromen-2-one	C415	1.29561	-	C8 H9 N	-1.36	119.073	120.081	3.278	[M+H]+1
2_2'-Iminodipropanoate	C407	1.2937	-	C6 H11 N O4	-1.31	161.069	162.076	3.194	[M+H]+1
UNK 265	C662	1.29143	-	C12 H9 Cl2 O4 P	1.95	317.962	318.969	3.89	[M+H]+1
UNK 328	C421	1.29031	-	C4 H11 N2 O5 P	-0.33	198.04	199.048	3.306	[M+H]+1
2,4-dichlorobenzaldehyde 1-methyl-1-(6-methylpyridazin-3-yl)hydrazone	C724	1.28941	-	C7 H24 N7 O7 P S	1.72	381.12	382.127	4.601	[M+H]+1
3-acetyl-2-undecyl-1,3-thiazolane-4-carboxylic acid	C197	1.2885	-	C18 H35 N O2 S	-0.16	329.239	330.246	0.901	[M+H]+1
(2R,3R)-2-(3,4-dihydroxyphenyl)-5,7-dihydroxy-3-{[(2S,3R,4S,5S,6R)-3,4,5-trihydroxy-6-(hydroxymethyl)oxan-2-yl]oxy}-3,4-dihydro-2H-1-benzopyran-4-one	C205	1.28356	-	-	-	398.315	416.349	0.907	[M+NH4]+1
NP-015114	C682	1.28332	-	C15 H29 N4 O2 P S	1.27	360.175	361.183	4.052	[M+H]+1
Capryloylglycine	C144	1.27722	HMDB0000832	C10 H19 N O3	-1.42	201.136	202.143	0.834	[M+H]+1
UNK 336	C529	1.27554	-	-	-	776.479	777.486	3.522	[M+H]+1
UNK 223	C84	1.26708	-	C27 H48 O7	-0.8	484.34	502.373	0.698	[M+NH4]+1
UNK 269	C200	1.26699	-	C18 H39 N O	-1.15	285.303	286.31	0.902	[M+H]+1
UNK 71	C151	1.26688	-	-	-	325.276	326.284	0.842	[M+H]+1
UNK 164	C665	1.26571	-	C6 H4 Cl O4 P	3.52	205.954	206.962	3.927	[M+H]+1
(2R,3R)-2-(3,4-dihydroxyphenyl)-5,7-dihydroxy-3-{[(2S,3R,4S,5S,6R)-3,4,5-trihydroxy-6-(hydroxymethyl)oxan-2-yl]oxy}-3,4-dihydro-2H-1-benzopyran-4-one	C201	1.26283	-	C24 H50 N P S	1.15	415.341	416.348	0.903	[M+H]+1
(2R)-3-{[(2-Aminoethoxy)(hydroxy)phosphoryl]oxy}-2-[(9Z,12Z)-9,12-octadecadienoyloxy]propyl (7Z,10Z,13Z,16Z,19Z)-7,10,13,16,19-docosapentaenoate	C293	1.26191	-	C45 H76 N O8 P	-2.94	789.529	790.536	2.521	[M+H]+1
UNK 272	C549	1.26016	-	-	-	225.037	226.045	3.662	[M+H]+1
NP-003749	C352	1.26012	-	C13 H34 N8 O3	0.57	350.276	351.283	2.737	[M+H]+1
UNK 27	C648	1.25775	-	C7 H5 N4 O4 P S2	-2.75	303.948	304.955	3.831	[M+H]+1
UNK 40	C650	1.25521	-	C11 H9 N7 O4 P2 S2	-0.97	428.963	429.97	3.832	[M+H]+1
Oleoylethanolamide	C122	1.25308	HMDB0002088	C20 H39 N O2	-1.32	325.298	326.305	0.745	[M+H]+1
UNK 258	C112	1.25271	-	-	-	619.429	620.437	0.735	[M+H]+1
UNK 24	C301	1.25238	-	C35 H76 N3 O10 P	0.65	729.527	730.535	2.536	[M+H]+1
UNK 97	C640	1.25083	-	-	-	172.487	173.495	3.83	[M+H]+1
Glutamylglycine	C697	1.24982	HMDB0028819	C7 H12 N2 O5	-1.31	204.074	205.082	4.203	[M+H]+1
N-[3-(aminosulfonyl)phenyl]-3-chloro-2-thiophenecarboxamide	C634	1.2494	-	C6 H17 Cl N10 O15 P2	-0.38	566.004	567.011	3.829	[M+H]+1
UNK 211	C628	1.24848	-	C8 H17 N5 O7 P2 S2	-1.38	421.004	422.011	3.827	[M+H]+1
4-acetyl-4-(ethoxycarbonyl)heptanedioic acid	C26	1.24648	-	C10 H24 N9 O P	-1.73	317.184	318.191	0.619	[M+H]+1
UNK 320	C81	1.2463	-	C41 H87 N10 P	-1.91	750.684	751.691	0.685	[M+H]+1
UNK 350	C31	1.24427	-	C68 H142 N9 O17 P	0.85	1388.03	695.021	0.624	[M+2H]+2
UNK 234	C602	1.24355	-	C4 H6 N6 O4	0.2	202.045	203.052	3.793	[M+H]+1
UNK 244	C170	1.2429	-	-	-	369.232	387.266	0.884	[M+NH4]+1
UNK 261	C653	1.23969	-	-	-	377.04	378.047	3.833	[M+H]+1
UNK 91	C632	1.23842	-	C6 H16 N10 O16 P2 S2	2.12	609.968	610.975	3.828	[M+H]+1
Taurochenodeoxycholic Acid (sodium salt)	C643	1.23772	HMDB0000896	C10 H23 N3 O2 P2 S3	1.94	375.043	376.051	3.831	[M+H]+1
Taurine	C633	1.23075	HMDB0000251	C2 H7 N O3 S	-1.43	125.014	126.022	3.832	[M+H]+1
(2R,3R)-2-(3,4-dihydroxyphenyl)-5,7-dihydroxy-3-{[(2S,3R,4S,5S,6R)-3,4,5-trihydroxy-6-(hydroxymethyl)oxan-2-yl]oxy}-3,4-dihydro-2H-1-benzopyran-4-one	C83	1.22305	-	C25 H44 O6	-0.56	440.314	458.347	0.686	[M+NH4]+1
Hypotaurine	C688	1.22068	HMDB0000965	C2 H7 N O2 S	-2.96	109.019	110.027	4.137	[M+H]+1
UNK 349	C25	1.21844	-	-	-	1504.11	753.063	0.618	[M+2H]+2
N1-pyrazin-2-yl-4-chlorobenzamide	C228	1.21719	-	C17 H37 N O	-1.05	271.287	272.295	0.991	[M+H]+1
D-Lysine	C741	1.21419	HMDB0003405	C6 H14 N2 O2	-1.01	146.105	147.113	4.884	[M+H]+1
UNK 267	C740	1.21329	-	C8 H17 N3 O2	-1.81	187.132	94.5731	4.877	[M+2H]+2
(3R)-beta-Leucine	C404	1.21173	HMDB03640	C6 H13 N O2	-1.17	131.094	132.102	3.13	[M+H]+1
Hypoxanthine	C392	1.21157	HMDB0000157	C5 H4 N4 O	-0.75	136.038	137.046	2.89	[M+H]+1
UNK 220	C214	1.21154	-	C22 H45 N4 O P	0	412.333	413.34	0.921	[M+H]+1
D-Tryptophan	C408	1.21102	HMDB0013609	C11 H12 N2 O2	-1.08	204.09	205.097	3.208	[M+H]+1
UNK 337	C237	1.20921	-	-	-	288.241	289.248	1.159	[M+H]+1
UNK 107	C156	1.20641	-	-	-	299.318	300.326	0.843	[M+H]+1
UNK 168	C451	1.2057	-	C4 H4 O7 P2	2.53	225.944	226.951	3.47	[M+H]+1
UNK 86	C115	1.20558	-	C34 H62 O3	-0.99	518.469	536.503	0.739	[M+NH4]+1
N-[(4Z,8Z)-1,3-Dihydroxy-4,8-octadecadien-2-yl]hexadecanamide	C117	1.20558	-	C34 H65 N O3	-1.03	535.496	536.503	0.741	[M+H]+1
UNK 341	C29	1.20402	-	-	-	1446.07	724.042	0.62	[M+2H]+2
Galactinol	C725	1.20324	HMDB0005826	C12 H22 O11	-1.3	342.116	365.105	4.605	[M+Na]+1
UNK 346	C168	1.20197	-	C7 H18 N8 O P2	3.17	292.109	293.116	0.865	[M+H]+1
Piperidine	C411	1.20044	-	C5 H11 N	-1.21	85.0891	86.0963	3.27	[M+H]+1
N-Acetylhistidine	C400	1.2002	HMDB0032055	C8 H11 N3 O3	-1.2	197.08	198.087	3.03	[M+H]+1
Aminoadipic acid	C617	1.19766	HMDB0000510	C6 H11 N O4	-1.25	161.069	162.076	3.818	[M+H]+1
(3beta,5xi,9xi)-3-[(6-Deoxy-beta-D-glucopyranosyl)oxy]urs-12-ene-27,28-dioic acid	C8	1.19695	-	C36 H27 N7 O5	-0.91	637.207	638.214	0.575	[M+H]+1
UNK 77	C652	1.19469	-	C5 H2 Cl N10 P3 S	-4.68	361.907	362.914	3.833	[M+H]+1
6-[4-(3,4-dimethoxyphenyl)-hexahydrofuro[3,4-c]furan-1-yl]-4-methoxy-2H-1,3-benzodioxole	C613	1.19219	-	C13 H5 Cl2 N4 P	-2.27	317.962	318.969	3.802	[M+H]+1
2-(3,4-dihydroxyphenyl)-5,7-dihydroxy-3-{[(2S,3R,4S,5S)-3,4,5-trihydroxyoxan-2-yl]oxy}-4H-chromen-4-one	C82	1.19129	-	C20 H44 N9 O P	-0.9	457.34	458.348	0.686	[M+H]+1
UNK 151	C453	1.19074	-	-	-	157.957	158.964	3.47	[M+H]+1
UNK 79	C155	1.18813	-	C17 H37 N O	-1.32	271.287	272.294	0.843	[M+H]+1
N-Acylsphingosine	C123	1.18533	HMDB0011773	C32 H63 N O3	-1.9	509.48	510.487	0.748	[M+H]+1
UNK 209	C647	1.18415	-	C6 H3 Cl N8 O3 P2	-0.66	331.949	332.956	3.831	[M+H]+1
UNK 145	C368	1.18276	-	C23 H46 N O6 P	-0.88	463.306	464.313	2.834	[M+H]+1
UNK 271	C738	1.18241	-	C4 H11 N10 O4 P	0.48	294.07	295.078	4.827	[M+H]+1
N-(9-oxodecyl)acetamide	C142	1.18042	-	C12 H23 N O2	-1.33	213.173	214.18	0.794	[M+H]+1
UNK 82	C173	1.18014	-	C29 H36 O	-2.36	400.276	401.283	0.885	[M+H]+1
(2R,3S,4S,5R,6R)-5-{[(2S,3R,4R)-3,4-dihydroxy-4-(hydroxymethyl)oxolan-2-yl]oxy}-2-(hydroxymethyl)-6-(2-phenylethoxy)oxane-3,4-diol	C211	1.18012	-	-	-	414.32	415.327	0.916	[M+H]+1
UNK 177	C694	1.17653	-	C3 H4 N8 O	0.19	168.051	169.058	4.202	[M+H]+1
UNK 268	C118	1.17621	-	-	-	536.499	537.506	0.741	[M+H]+1
UNK 225	C705	1.17188	-	C11 H27 N7 O2 P2 S	0.52	383.142	384.15	4.341	[M+H]+1
2-Aminooctadec-4-yne-1,3-diol	C120	1.17093	-	C33 H65 N O3	-1.62	523.496	524.503	0.744	[M+H]+1
UNK 35	C73	1.17088	-	C33 H66 N2 O2	-0.94	522.512	523.519	0.676	[M+H]+1
(3aR,7aS,8S,9aR)-5,8-dimethyl-3-methylidene-2H,3H,3aH,4H,6H,7H,7aH,8H,9H,9aH-azuleno[6,5-b]furan-2,6-dione	C444	1.17036	-	C8 H20 N2	-1.54	144.162	145.17	3.463	[M+H]+1
NP-021303	C449	1.17029	-	C7 H2 O11 S	-2.43	293.931	294.938	3.469	[M+H]+1
DL-2-(acetylamino)-3-phenylpropanoic acid	C686	1.16988	-	C19 H29 O P3	-2.21	366.142	367.15	4.088	[M+H]+1
UNK 122	C752	1.16406	-	-	-	110.511	111.518	5.468	[M+H]+1
UNK 301	C106	1.16171	-	-	-	539.525	540.532	0.728	[M+H]+1
NP-016547	C64	1.16167	-	C19 H36 N5 O4 P	1.36	429.251	430.258	0.671	[M+H]+1
Cyclohexane	C193	1.16108	-	C6 H12	-1.64	84.0938	102.128	0.899	[M+NH4]+1
2-(4-chlorophenyl)-2-oxoethyl 2,6-bis(trifluoromethyl)benzoate	C450	1.1578	-	C7 H9 O9 P3 S	1.28	361.918	362.926	3.469	[M+H]+1
Cer(d18:1/16:0)	C113	1.15598	HMDB0004949	C34 H67 N O3	-1.33	537.511	538.519	0.738	[M+H]+1
L-Acetylcarnitine	C248	1.15468	HMDB0000201	C9 H17 N O4	-1.2	203.116	204.123	2.157	[M+H]+1
Propionylcarnitine	C247	1.15381	HMDB0000824	C10 H19 N O4	-0.98	217.131	218.138	2.052	[M+H]+1
6-[4-(3,4-dimethoxyphenyl)-hexahydrofuro[3,4-c]furan-1-yl]-4-methoxy-2H-1,3-benzodioxole	C457	1.15358	-	C2 H6 Cl3 N8 O2 P3 S3	2.8	467.807	468.814	3.471	[M+H]+1
(2R_3S)-2_3-Dimethylmalate	C727	1.15228	HMDB0303969	C6 H10 O5	-1.34	162.053	163.06	4.608	[M+H]+1
Taurodeoxycholic acid	C641	1.15118	HMDB0000897	C12 H11 N7 O5 S2	-2.49	397.025	398.033	3.831	[M+H]+1
UNK 62	C458	1.15108	-	C2 H3 P S	-1.37	89.9692	90.9765	3.472	[M+H]+1
UNK 291	C255	1.15084	-	C43 H86 N O5 P3	-0.88	789.571	790.578	2.428	[M+H]+1
1-(4-Chlorophenyl)-2-[(4-hydroxy-5-isopentyl-6-methylpyrimidin-2-yl)thio]ethan-1-one	C726	1.14963	-	C43 H36 N2 O4 P2	-2.62	706.213	707.22	4.607	[M+H]+1
[Similar to: DL-Dipalmitoylphosphatidylcholine; ΔMass: -30.0498 Da]	C308	1.14726	-	C34 H70 N7 O6 P	-0.17	703.512	704.52	2.554	[M+H]+1
(R)(-)-Allantoin	C401	1.14724	-	C4 H6 N4 O3	-1.05	158.044	159.051	3.076	[M+H]+1
1-(1Z-octadecenyl)-2-(4Z,7Z,10Z,13Z,16Z-docosapentaenoyl)-sn-glycero-3-phosphoethanolamine	C283	1.1463	-	C45 H80 N O7 P	1.97	777.569	778.576	2.508	[M+H]+1
UNK 5	C636	1.14616	-	C10 H13 N9 O2 S4	-0.43	419.007	420.015	3.83	[M+H]+1
N2-(D-1-Carboxyethyl)-L-lysine	C434	1.14411	METPA0456	C9 H18 N2 O4	-1.4	218.126	219.134	3.381	[M+H]+1
[Similar to: 5-[(1S,3aR,4S,6aR)-4-(3,4,5-trimethoxyphenyl)-hexahydrofuro[3,4-c]furan-1-yl]-2H-1,3-benzodioxole; ΔMass: 163.2057 Da]	C319	1.14291	-	-	-	563.358	564.365	2.646	[M+H]+1
UNK 38	C646	1.14209	-	C10 H11 N2 O5 P S	1.64	302.013	152.014	3.831	[M+2H]+2
6-[4-(3,4-dimethoxyphenyl)-hexahydrofuro[3,4-c]furan-1-yl]-4-methoxy-2H-1,3-benzodioxole	C462	1.1417	-	C7 H4 Cl3 O7 P S2	-2.06	399.819	400.827	3.473	[M+H]+1
D-(+)-Pipecolinic acid	C742	1.14082	-	C6 H11 N O2	-1.42	129.079	130.086	4.885	[M+H]+1
UNK 292	C164	1.13994	-	-	-	466.449	467.457	0.848	[M+H]+1
DL-Dipalmitoylphosphatidylcholine	C327	1.13936	HMDB0000564	C21 H46 N7 O6 P	3.93	523.327	524.334	2.682	[M+H]+1
Dodecylamine	C198	1.13862	-	C12 H27 N	-1.41	185.214	186.221	0.901	[M+H]+1
6-[4-(3,4-dimethoxyphenyl)-hexahydrofuro[3,4-c]furan-1-yl]-4-methoxy-2H-1,3-benzodioxole	C460	1.13777	-	C3 H7 Cl3 N O2 P3 S3	2.57	382.793	400.827	3.472	[M+NH4]+1
N-[4-(4-methylpiperazino)phenyl]-2-phenylacetamide	C150	1.13744	-	C19 H33 N	-1.06	275.261	276.268	0.842	[M+H]+1
UNK 322	C639	1.13707	-	C4 H10 N O8 P S	1.17	262.987	263.994	3.83	[M+H]+1
Homo-L-arginine	C704	1.13634	HMDB0000670	C7 H16 N4 O2	-1.9	188.127	189.134	4.341	[M+H]+1
UNK 137	C655	1.13617	-	-	-	344.975	345.982	3.834	[M+H]+1
6-[4-(3,4-dimethoxyphenyl)-hexahydrofuro[3,4-c]furan-1-yl]-4-methoxy-2H-1,3-benzodioxole	C610	1.13586	-	-	-	313.772	314.779	3.801	[M+H]+1
6-[4-(3,4-dimethoxyphenyl)-hexahydrofuro[3,4-c]furan-1-yl]-4-methoxy-2H-1,3-benzodioxole	C502	1.13385	-	-	-	321.73	322.738	3.496	[M+H]+1
UNK 289	C114	1.13345	-	C36 H74 N2 O3	-0.88	582.569	583.577	0.738	[M+H]+1
UNK 186	C412	1.13208	-	C22 H46 N2 O	-1.05	354.361	355.368	3.271	[M+H]+1
6-[4-(3,4-dimethoxyphenyl)-hexahydrofuro[3,4-c]furan-1-yl]-4-methoxy-2H-1,3-benzodioxole	C465	1.13146	-	C4 H5 Cl4 N2 O7 P3 S	-0.99	457.778	458.785	3.474	[M+H]+1
UNK 198	C44	1.13119	-	C35 H71 N3 O11	1.61	709.51	710.517	0.646	[M+H]+1
UNK 33	C656	1.13108	-	C2 H7 N3 O P2	1.01	151.007	152.014	3.835	[M+H]+1
UNK 10	C649	1.12964	-	C H2 N8 P2 S	1.46	219.96	220.967	3.832	[M+H]+1
UNK 165	C10	1.12948	-	C29 H68 N6 O P2	-2.57	578.491	596.525	0.58	[M+NH4]+1
NP-021303	C454	1.12943	-	C4 H2 Cl2 N4 O15 P2	-2.92	477.836	478.843	3.47	[M+H]+1
N-[4-(diethylamino)phenyl]-N'-phenylurea	C13	1.12695	-	C42 H79 N5 O3 P2	2.47	763.568	764.575	0.587	[M+H]+1
UNK 50	C76	1.12463	-	-	-	508.496	509.504	0.678	[M+H]+1
UNK 16	C644	1.12446	-	C8 H10 N O3 P3	-2.74	260.987	131.501	3.831	[M+2H]+2
6-{[2-(2-Thienyl)ethyl]amino}-5,6,7,8-tetrahydro-1-naphthalenol	C584	1.12311	-	C16 H19 N O S	-0.84	273.119	274.126	3.762	[M+H]+1
2-Acetamido-N-β-aspartyl-2-deoxyhexopyranosylamine	C744	1.12267	-	C12 H21 N3 O8	-0.92	335.133	336.14	4.934	[M+H]+1
capuride	C246	1.11781	-	C9 H18 N2 O2	-2.8	186.136	187.144	2.048	[M+H]+1
UNK 115	C626	1.11652	-	C11 H23 Cl N O6 P3 S4	-2.58	520.93	521.937	3.826	[M+H]+1
DL-Dipalmitoylphosphatidylcholine	C261	1.11622	HMDB0000564	C35 H72 N8 O4 S	1.98	700.541	718.575	2.449	[M+NH4]+1
UNK 159	C406	1.11617	-	C22 H46 N2	-1.24	338.366	339.373	3.189	[M+H]+1
sn-glycero-3-Phosphoethanolamine	C722	1.11448	-	C5 H14 N O6 P	-1.39	215.056	216.063	4.542	[M+H]+1
UNK 277	C728	1.11363	-	C12 H25 O15 P	-1.33	440.093	441.1	4.609	[M+H]+1
Sulfanilic acid	C172	1.11182	-	C6 H7 N O3 S	-1.18	173.014	174.022	0.885	[M+H]+1
UNK 39	C631	1.11173	-	C14 H11 N O13 P2	1.49	462.971	463.979	3.828	[M+H]+1
UNK 304	C11	1.1108	-	-	-	621.534	622.541	0.58	[M+H]+1
L-Glutathione (reduced)	C683	1.11047	-	C10 H17 N3 O6 S	-1.29	307.083	308.091	4.062	[M+H]+1
4,5-dichlorophthalamide	C651	1.10761	-	C H3 Cl N8 P2 S	1.47	255.937	256.944	3.833	[M+H]+1
Nervonic ceramide	C93	1.10623	-	C42 H81 N O3	-1.61	647.621	648.628	0.711	[M+H]+1
UNK 14	C654	1.10509	-	-	-	130.493	131.501	3.834	[M+H]+1
L-Isoleucine	C413	1.10224	-	C6 H13 N O2	-1.4	131.094	132.102	3.273	[M+H]+1
UNK 25	C637	1.10183	-	C11 H15 N5 O6 S4	-3.04	440.989	441.996	3.83	[M+H]+1
UNK 361	C141	1.10171	-	-	-	750.522	751.529	0.793	[M+H]+1
1-Methylhistamine	C630	1.10061	HMDB0000898	C10 H12 N2 O S3	-0.93	272.011	273.018	3.828	[M+H]+1
(3R,4S)-4-[2-(Cyclopropylamino)-2-oxoethyl]-3-ethyl-N-[3-(trifluoromethyl)phenyl]-1-piperidinecarboxamide	C252	1.09878	-	C18 H32 N2 O4	-0.98	340.236	341.243	2.278	[M+H]+1
Butyrylcarnitine	C245	1.09655	HMDB0002013	C11 H21 N O4	-0.66	231.147	232.154	1.944	[M+H]+1
UNK 108	C171	1.09585	-	C23 H44 N2 O3 S	0.8	428.308	429.315	0.885	[M+H]+1
UNK 92	C147	1.09266	-	C43 H76 N2 O2	-1.64	652.59	653.597	0.841	[M+H]+1
1-Aminocyclopropanecarboxylic acid	C680	1.08964	HMDB0036458	C4 H7 N O2	-1.4	101.048	102.055	4.009	[M+H]+1
6-[4-(3,4-dimethoxyphenyl)-hexahydrofuro[3,4-c]furan-1-yl]-4-methoxy-2H-1,3-benzodioxole	C464	1.08911	-	C9 H2 Cl2 P2 S	2.27	273.874	274.881	3.474	[M+H]+1
Cholinephosphate	C732	1.08906	-	C5 H14 N O4 P	-1.51	183.066	184.073	4.671	[M+H]+1
N-[(13Z)-docosenoyl]sphingosine	C101	1.08702	-	C40 H77 N O3	-1.91	619.589	620.596	0.719	[M+H]+1
UNK 81	C128	1.08674	-	C25 H45 N	-1.42	359.355	360.362	0.771	[M+H]+1
UNK 348	C87	1.08644	-	-	-	522.296	523.303	0.7	[M+H]+1
UNK 293	C102	1.08569	-	-	-	602.563	620.597	0.72	[M+NH4]+1
UNK 146	C9	1.08432	-	C38 H73 N O5	0.59	623.549	624.557	0.579	[M+H]+1
L-Tyrosine	C548	1.08243	-	C9 H11 N O3	-1.74	181.074	182.081	3.657	[M+H]+1
N'-{4-[4-(4-chlorophenyl)-1,3-thiazol-2-yl]-1-methyl-1H-pyrazol-5-yl}-N,N-dimethyliminoformamide	C590	1.08116	-	C H3 N7 O14	-1.15	336.973	337.981	3.771	[M+H]+1
UNK 334	C251	1.07413	-	C20 H41 N3 O5	-1.31	403.304	404.311	2.278	[M+H]+1
UNK 20	C591	1.07366	-	C4 H8 N P S	-0.77	133.011	134.019	3.772	[M+H]+1
UNK 29	C604	1.07153	-	-	-	429.689	430.696	3.795	[M+H]+1
UNK 235	C95	1.06982	-	C36 H80 N5 O2 P	0.37	645.605	646.612	0.714	[M+H]+1
UNK 65	C340	1.06929	-	C30 H52 N O P3	2.16	535.327	536.334	2.708	[M+H]+1
UNK 319	C466	1.06516	-	C4 H3 Cl2 O13 P3 S3	1.91	517.734	518.741	3.475	[M+H]+1
UNK 120	C743	1.06043	-	C16 H29 N O12	-1.24	427.168	428.176	4.899	[M+H]+1
UNK 329	C175	1.06013	-	C27 H54 N2 O3	0.41	454.414	472.448	0.887	[M+NH4]+1
UNK 15	C645	1.05877	-	-	-	184.952	185.96	3.831	[M+H]+1
1-hexadecyl-2-[(9Z,12Z)-octadecadienoyl]-sn-glycero-3-phosphocholine	C257	1.05857	HMDB0011151	C42 H82 N O7 P	1.57	743.584	744.591	2.432	[M+H]+1
UNK 139	C416	1.05414	-	C6 H3 N5 O4 S	-0.28	240.991	241.998	3.279	[M+H]+1
UNK 153	C422	1.05398	-	-	-	289.84	290.847	3.309	[M+H]+1
DL-Dipalmitoylphosphatidylcholine	C332	1.05384	HMDB0000564	C27 H52 N O8 P	-0.3	549.343	550.35	2.698	[M+H]+1
UNK 140	C418	1.05381	-	C5 H6 O6 P2	-0.57	223.964	241.998	3.281	[M+NH4]+1
UNK 358	C253	1.05332	-	-	-	790.57	791.577	2.423	[M+H]+1
[Similar to: DL-Dipalmitoylphosphatidylcholine; ΔMass: -59.0263 Da]	C361	1.05286	-	C39 H70 N4 O5	1.86	674.536	675.543	2.75	[M+H]+1
UNK 31	C592	1.05154	-	C3 H4 N7 P S	1.08	200.999	202.006	3.772	[M+H]+1
Ethanolamine phosphate	C733	1.05118	HMDB0000224	C2 H8 N O4 P	-1.13	141.019	142.026	4.723	[M+H]+1
UNK 326	C360	1.05051	-	C24 H44 N O8 P	-3.42	505.279	506.286	2.744	[M+H]+1
cis-4-Hydroxy-D-proline	C673	1.04842	HMDB0060460	C5 H9 N O3	-1.34	131.058	132.065	3.997	[M+H]+1
UNK 51	C609	1.04602	-	-	-	311.775	312.782	3.8	[M+H]+1
UNK 325	C423	1.04516	-	-	-	373.801	374.808	3.311	[M+H]+1
3-Aminobenzamide	C402	1.04462	-	C7 H8 N2 O	-0.97	136.064	137.071	3.098	[M+H]+1
UNK 370	C98	1.04352	-	C41 H79 N O3	-1.94	633.605	634.612	0.716	[M+H]+1
UNK 351	C596	1.04191	-	-	-	176.999	89.5066	3.785	[M+2H]+2
[ST(2:0)](5Z_7E)-(3S)-9_10-seco-5_7_10(19)-cholestatriene-3_25-diol	C77	1.04176	-	C27 H44 O2	-2.4	400.333	401.34	0.678	[M+H]+1
UNK 273	C616	1.04117	-	-	-	137.899	138.906	3.815	[M+H]+1
1-Palmitoyl-2-hydroxy-sn-glycero-3-PE	C381	1.04088	-	C21 H44 N O7 P	-0.25	453.285	454.293	2.865	[M+H]+1
UNK 278	C195	1.03943	-	C14 H30 N2 O3	-0.87	274.225	275.233	0.899	[M+H]+1
[Similar to: NP-021303; ΔMass: 160.6937 Da]	C576	1.03769	-	-	-	628.851	629.858	3.754	[M+H]+1
UNK 181	C731	1.0328	-	C5 H16 N5 O2 P3 S	3.15	303.025	304.032	4.67	[M+H]+1
UNK 19	C346	1.03154	-	C17 H37 N9 O5 S	0.92	479.264	480.272	2.722	[M+H]+1
1-a,24R,25-Trihydroxyvitamin D2	C220	1.02999	HMDB0006227	C28 H44 O4	-0.74	444.324	445.331	0.933	[M+H]+1
(2S)-3-Hydroxy-2-({[(3S,4S,5R)-2,3,4-trihydroxy-5-(hydroxymethyl)tetrahydro-2-furanyl]methyl}amino)butanoic acid (non-preferred name)	C739	1.0297	-	C10 H19 N O8	-1.27	281.111	282.118	4.84	[M+H]+1
2-(4-chlorophenyl)-2-oxoethyl 2,6-bis(trifluoromethyl)benzoate	C579	1.02961	-	-	-	701.855	702.862	3.759	[M+H]+1
UNK 248	C737	1.029	-	C10 H17 N3 O9 S	-1.08	355.068	356.075	4.82	[M+H]+1
UNK 30	C672	1.02848	-	C4 H5 N O	-1.3	83.037	84.0443	3.997	[M+H]+1
UNK 264	C163	1.0282	-	C31 H62 N2 O2	-0.85	494.481	495.488	0.848	[M+H]+1
2-(4-chlorophenyl)-2-oxoethyl 2,6-bis(trifluoromethyl)benzoate	C581	1.02656	-	-	-	599.874	600.881	3.76	[M+H]+1
[Similar to: 2-{2-[(2-chlorobenzyl)amino]-2-oxoethoxy}phenyl 4-chlorobenzoate; ΔMass: -57.3233 Da]	C607	1.02637	-	C3 H4 Br P3 S5	-3.02	371.73	372.737	3.798	[M+H]+1
UNK 315	C419	1.02487	-	-	-	457.762	458.769	3.305	[M+H]+1
NP-001346	C324	1.02418	-	C11 H15 N5 O3 S	-1.21	297.089	298.096	2.667	[M+H]+1
UNK 1	C585	1.02288	-	-	-	1403.71	702.862	3.763	[M+2H]+2
UNK 129	C344	1.02197	-	C22 H45 N5 O7 P2	0.46	553.28	554.287	2.721	[M+H]+1
g-Aminobutyryl-lysine	C320	1.02194	-	C10 H21 N3 O3	-0.96	231.158	214.155	2.649	[M+H-H2O]+1
UNK 232	C417	1.02136	-	C7 H10 N2 O6 P2	-0.17	280.001	281.009	3.279	[M+H]+1
UNK 52	C629	1.02134	-	C7 H12 N4 O P2 S2	0.06	293.993	295	3.828	[M+H]+1
2-(4-chlorophenyl)-2-oxoethyl 2,6-bis(trifluoromethyl)benzoate	C578	1.02031	-	-	-	565.88	566.888	3.759	[M+H]+1
L-Cystine	C749	1.01929	HMDB0000192	C6 H12 N2 O4 S2	-1.26	240.024	241.031	5.24	[M+H]+1
[Similar to: 2,2'-{(19-Acetamido-16,18-dihydroxy-5,9-dimethyl-6,7-icosanediyl)bis[oxy(2-oxo-2,1-ethanediyl)]}disuccinic acid; ΔMass: -148.0659 Da]	C720	1.01856	-	C24 H49 N5 O12	0.81	599.338	300.676	4.511	[M+2H]+2
UNK 21	C61	1.01695	-	C39 H82 N9 O3 P	-2.35	755.626	756.633	0.669	[M+H]+1
[Similar to: 2-Amino-1,3,4-octadecanetriol; ΔMass: 247.2659 Da]	C69	1.01507	-	C36 H72 N2 O2	-0.77	564.559	565.567	0.672	[M+H]+1
[Similar to: NP-019855; ΔMass: 407.4444 Da]	C359	1.01484	-	-	-	685.56	343.787	2.744	[M+2H]+2
8,8-Dimethyl-3-(2-methyl-3-buten-2-yl)-10-(3-methyl-2-buten-1-yl)-2H,8H-pyrano[3,2-g]chromen-2-one	C723	1.01465	-	C24 H28 O3	-2.2	364.203	365.21	4.577	[M+H]+1
UNK 178	C424	1.01447	-	-	-	205.878	206.886	3.319	[M+H]+1
UNK 143	C328	1.01237	-	C28 H44 N O8 P	-1.17	553.28	554.287	2.683	[M+H]+1
UNK 118	C149	1.01002	-	-	-	90.0493	91.0566	0.841	[M+H]+1
UNK 183	C538	1.00967	-	-	-	89.9692	90.9765	3.567	[M+H]+1
6-[4-(3,4-dimethoxyphenyl)-hexahydrofuro[3,4-c]furan-1-yl]-4-methoxy-2H-1,3-benzodioxole	C532	1.00822	-	C2 H2 Cl2 O6 P2 S4	0.88	381.759	382.766	3.536	[M+H]+1
UNK 191	C312	1.00414	-	C33 H75 N5 O7 P2	-2.07	715.513	716.52	2.558	[M+H]+1
[Similar to: 1-[(1S,2S,3S,4R,5R)-4-(Diethylamino)-3-hydroxy-6,8-dioxabicyclo[3.2.1]oct-2-yl]-3-(4-methoxyphenyl)urea; ΔMass: -20.0054 Da]	C420	1.00373	-	-	-	345.19	346.197	3.305	[M+H]+1
UNK 176	C635	1.00299	-	C2 H2 Cl N5 O S3	-0.54	242.911	243.918	3.829	[M+H]+1
Glutamic acid	C671	1.00165	HMDB0000148	C5 H9 N O4	-1.42	147.053	148.06	3.996	[M+H]+1
UNK 255	C258	1.0005	-	C6 H10 N2	-1.61	110.084	111.091	2.435	[M+H]+1
*The abbreviation 'UNK' followed by a number refers to an unknown metabolite detected in the dataset that could not be reliably assigned to a known compound based on the available spectral database. The number following the 'UNK' abbreviation is a sequential identifier used to distinguish different unknown compounds.
